# Supplementary material for: Core Proteome of the Minimal Cell: Comparative Proteomics of Three Mollicute Species
Source: PLoS One. 2011 Jul 19;6(7):e21964. doi: 10.1371/journal.pone.0021964 (PMC3139596; doi:10.1371/journal.pone.0021964)
Supplement: Table S12 — COG's conserved in genomes of 16 Mycoplasma species. (XLS) [file pone.0021964.s012.xls]

## Sheet: Genome core
Table S12. COG’s conserved in genomes of 16 Mycoplasma species.
Sum	COG_Category	Annotation	Genome Core	Proteome Core	Acholeplasma laidlawii PG8-A COGs	Mycoplasma agalactiae PG2 COGs	Mycoplasma arthritidis 158L3-1 COGs	Mycoplasma capricolum subsp	Mycoplasma conjunctivae HRC581 COGs	Mycoplasma gallisepticum R COGs	Mycoplasma genitalium G37 COGs	Mycoplasma hyopneumoniae 232 COGs	Mycoplasma mobile 163K COGs	Mycoplasma mycoides subsp	Mycoplasma penetrans HF-2 COGs	Mycoplasma pneumoniae M129 COGs	Mycoplasma pulmonis UAB CTIP COGs	Mycoplasma synoviae 53 COGs	Ureaplasma parvum serovar 3 str	Ureaplasma urealyticum serovar 10 str	Conserved count	Conserved core
COG0055	C	F0F1-type ATP synthase, beta subunit	1	1	1	1	1	1	1	1	1	1	1	1	1	1	1	1	1	1	17	1
COG0056	C	F0F1-type ATP synthase, alpha subunit	1	1	1	1	1	1	1	1	1	1	1	1	1	1	1	1	1	1	17	1
COG0221	C	Inorganic pyrophosphatase	1	1	1	1	1	1	1	1	1	1	1	1	1	1	1	1	1	1	17	1
COG0224	C	F0F1-type ATP synthase, gamma subunit	1	1	1	1	1	1	1	1	1	1	1	1	1	1	1	1	1	1	17	1
COG0282	C	Acetate kinase	1	1	1	1	1	1	1	1	1	1	1	1	1	1	1	1	1	1	17	1
COG0445	D	NAD/FAD-utilizing enzyme apparently involved in cell division	1	1	1	1	1	1	1	1	1	1	1	1	1	1	1	1	1	1	17	1
COG1196	D	Chromosome segregation ATPases	1	1	1	1	1	1	1	1	1	1	1	1	1	1	1	1	1	1	17	1
COG0006	E	Xaa-Pro aminopeptidase	1	1	1	1	1	1	1	1	1	1	1	1	1	1	1	1	1	1	17	1
COG0520	E	Selenocysteine lyase	1	1	1	1	1	1	1	1	1	1	1	1	1	1	1	1	1	1	17	1
COG3842	E	ABC-type spermidine/putrescine transport systems, ATPase components	1	1	1	1	1	1	1	1	1	1	1	1	1	1	1	1	1	1	17	1
COG0444	EP	ABC-type dipeptide/oligopeptide/nickel transport system, ATPase component	1	1	1	1	1	1	1	1	1	1	1	1	1	1	1	1	1	1	17	1
COG0601	EP	ABC-type dipeptide/oligopeptide/nickel transport systems, permease components	1	1	1	1	1	1	1	1	1	1	1	1	1	1	1	1	1	1	17	1
COG1173	EP	ABC-type dipeptide/oligopeptide/nickel transport systems, permease components	1	1	1	1	1	1	1	1	1	1	1	1	1	1	1	1	1	1	17	1
COG0035	F	Uracil phosphoribosyltransferase	1	1	1	1	1	1	1	1	1	1	1	1	1	1	1	1	1	1	17	1
COG0125	F	Thymidylate kinase	1	1	1	1	1	1	1	1	1	1	1	1	1	1	1	1	1	1	17	1
COG0194	F	Guanylate kinase	1	1	1	1	1	1	1	1	1	1	1	1	1	1	1	1	1	1	17	1
COG0213	F	Thymidine phosphorylase	1	1	1	1	1	1	1	1	1	1	1	1	1	1	1	1	1	1	17	1
COG0274	F	Deoxyribose-phosphate aldolase	1	1	1	1	1	1	1	1	1	1	1	1	1	1	1	1	1	1	17	1
COG0283	F	Cytidylate kinase	1	1	1	1	1	1	1	1	1	1	1	1	1	1	1	1	1	1	17	1
COG0503	F	Adenine/guanine phosphoribosyltransferases and related PRPP-binding proteins	1	1	1	1	1	1	1	1	1	1	1	1	1	1	1	1	1	1	17	1
COG0528	F	Uridylate kinase	1	1	1	1	1	1	1	1	1	1	1	1	1	1	1	1	1	1	17	1
COG0563	F	Adenylate kinase and related kinases	1	1	1	1	1	1	1	1	1	1	1	1	1	1	1	1	1	1	17	1
COG0813	F	Purine-nucleoside phosphorylase	1	1	1	1	1	1	1	1	1	1	1	1	1	1	1	1	1	1	17	1
COG1435	F	Thymidine kinase	1	1	1	1	1	1	1	1	1	1	1	1	1	1	1	1	1	1	17	1
COG0462	FE	Phosphoribosylpyrophosphate synthetase	1	1	1	1	1	1	1	1	1	1	1	1	1	1	1	1	1	1	17	1
COG0537	FGR	Diadenosine tetraphosphate (Ap4A) hydrolase and other HIT family hydrolases	1	1	1	1	1	1	1	1	1	1	1	1	1	1	1	1	1	1	17	1
COG0021	G	Transketolase	1	1	1	1	1	1	1	1	1	1	1	1	1	1	1	1	1	1	17	1
COG0036	G	Pentose-5-phosphate-3-epimerase	1	1	1	1	1	1	1	1	1	1	1	1	1	1	1	1	1	1	17	1
COG0126	G	3-phosphoglycerate kinase	1	1	1	1	1	1	1	1	1	1	1	1	1	1	1	1	1	1	17	1
COG0148	G	Enolase	1	1	1	1	1	1	1	1	1	1	1	1	1	1	1	1	1	1	17	1
COG0149	G	Triosephosphate isomerase	1	1	1	1	1	1	1	1	1	1	1	1	1	1	1	1	1	1	17	1
COG0469	G	Pyruvate kinase	1	1	1	1	1	1	1	1	1	1	1	1	1	1	1	1	1	1	17	1
COG0696	G	Phosphoglyceromutase	1	1	1	1	1	1	1	1	1	1	1	1	1	1	1	1	1	1	17	1
COG0698	G	Ribose 5-phosphate isomerase RpiB	1	1	1	1	1	1	1	1	1	1	1	1	1	1	1	1	1	1	17	1
COG0192	H	S-adenosylmethionine synthetase	1	1	1	1	1	1	1	1	1	1	1	1	1	1	1	1	1	1	17	1
COG0204	I	1-acyl-sn-glycerol-3-phosphate acyltransferase	1	1	1	1	1	1	1	1	1	1	1	1	1	1	1	1	1	1	17	1
COG0012	J	Predicted GTPase, probable translation factor	1	1	1	1	1	1	1	1	1	1	1	1	1	1	1	1	1	1	17	1
COG0013	J	Alanyl-tRNA synthetase	1	1	1	1	1	1	1	1	1	1	1	1	1	1	1	1	1	1	17	1
COG0016	J	Phenylalanyl-tRNA synthetase alpha subunit	1	1	1	1	1	1	1	1	1	1	1	1	1	1	1	1	1	1	17	1
COG0017	J	Aspartyl/asparaginyl-tRNA synthetases	1	1	1	1	1	1	1	1	1	1	1	1	1	1	1	1	1	1	17	1
COG0018	J	Arginyl-tRNA synthetase	1	1	1	1	1	1	1	1	1	1	1	1	1	1	1	1	1	1	17	1
COG0024	J	Methionine aminopeptidase	1	1	1	1	1	1	1	1	1	1	1	1	1	1	1	1	1	1	17	1
COG0030	J	Dimethyladenosine transferase (rRNA methylation)	1	1	1	1	1	1	1	1	1	1	1	1	1	1	1	1	1	1	17	1
COG0048	J	Ribosomal protein S12	1	1	1	1	1	1	1	1	1	1	1	1	1	1	1	1	1	1	17	1
COG0049	J	Ribosomal protein S7	1	1	1	1	1	1	1	1	1	1	1	1	1	1	1	1	1	1	17	1
COG0050	J	GTPases - translation elongation factors	1	1	1	1	1	1	1	1	1	1	1	1	1	1	1	1	1	1	17	1
COG0051	J	Ribosomal protein S10	1	1	1	1	1	1	1	1	1	1	1	1	1	1	1	1	1	1	17	1
COG0052	J	Ribosomal protein S2	1	1	1	1	1	1	1	1	1	1	1	1	1	1	1	1	1	1	17	1
COG0060	J	Isoleucyl-tRNA synthetase	1	1	1	1	1	1	1	1	1	1	1	1	1	1	1	1	1	1	17	1
COG0072	J	Phenylalanyl-tRNA synthetase beta subunit	1	1	1	1	1	1	1	1	1	1	1	1	1	1	1	1	1	1	17	1
COG0080	J	Ribosomal protein L11	1	1	1	1	1	1	1	1	1	1	1	1	1	1	1	1	1	1	17	1
COG0081	J	Ribosomal protein L1	1	1	1	1	1	1	1	1	1	1	1	1	1	1	1	1	1	1	17	1
COG0087	J	Ribosomal protein L3	1	1	1	1	1	1	1	1	1	1	1	1	1	1	1	1	1	1	17	1
COG0088	J	Ribosomal protein L4	1	1	1	1	1	1	1	1	1	1	1	1	1	1	1	1	1	1	17	1
COG0089	J	Ribosomal protein L23	1	1	1	1	1	1	1	1	1	1	1	1	1	1	1	1	1	1	17	1
COG0090	J	Ribosomal protein L2	1	1	1	1	1	1	1	1	1	1	1	1	1	1	1	1	1	1	17	1
COG0092	J	Ribosomal protein S3	1	1	1	1	1	1	1	1	1	1	1	1	1	1	1	1	1	1	17	1
COG0093	J	Ribosomal protein L14	1	1	1	1	1	1	1	1	1	1	1	1	1	1	1	1	1	1	17	1
COG0094	J	Ribosomal protein L5	1	1	1	1	1	1	1	1	1	1	1	1	1	1	1	1	1	1	17	1
COG0096	J	Ribosomal protein S8	1	1	1	1	1	1	1	1	1	1	1	1	1	1	1	1	1	1	17	1
COG0097	J	Ribosomal protein L6P/L9E	1	1	1	1	1	1	1	1	1	1	1	1	1	1	1	1	1	1	17	1
COG0098	J	Ribosomal protein S5	1	1	1	1	1	1	1	1	1	1	1	1	1	1	1	1	1	1	17	1
COG0099	J	Ribosomal protein S13	1	1	1	1	1	1	1	1	1	1	1	1	1	1	1	1	1	1	17	1
COG0102	J	Ribosomal protein L13	1	1	1	1	1	1	1	1	1	1	1	1	1	1	1	1	1	1	17	1
COG0103	J	Ribosomal protein S9	1	1	1	1	1	1	1	1	1	1	1	1	1	1	1	1	1	1	17	1
COG0124	J	Histidyl-tRNA synthetase	1	1	1	1	1	1	1	1	1	1	1	1	1	1	1	1	1	1	17	1
COG0143	J	Methionyl-tRNA synthetase	1	1	1	1	1	1	1	1	1	1	1	1	1	1	1	1	1	1	17	1
COG0162	J	Tyrosyl-tRNA synthetase	1	1	1	1	1	1	1	1	1	1	1	1	1	1	1	1	1	1	17	1
COG0172	J	Seryl-tRNA synthetase	1	1	1	1	1	1	1	1	1	1	1	1	1	1	1	1	1	1	17	1
COG0173	J	Aspartyl-tRNA synthetase	1	1	1	1	1	1	1	1	1	1	1	1	1	1	1	1	1	1	17	1
COG0180	J	Tryptophanyl-tRNA synthetase	1	1	1	1	1	1	1	1	1	1	1	1	1	1	1	1	1	1	17	1
COG0184	J	Ribosomal protein S15P/S13E	1	1	1	1	1	1	1	1	1	1	1	1	1	1	1	1	1	1	17	1
COG0193	J	Peptidyl-tRNA hydrolase	1	1	1	1	1	1	1	1	1	1	1	1	1	1	1	1	1	1	17	1
COG0197	J	Ribosomal protein L16/L10E	1	1	1	1	1	1	1	1	1	1	1	1	1	1	1	1	1	1	17	1
COG0198	J	Ribosomal protein L24	1	1	1	1	1	1	1	1	1	1	1	1	1	1	1	1	1	1	17	1
COG0200	J	Ribosomal protein L15	1	1	1	1	1	1	1	1	1	1	1	1	1	1	1	1	1	1	17	1
COG0203	J	Ribosomal protein L17	1	1	1	1	1	1	1	1	1	1	1	1	1	1	1	1	1	1	17	1
COG0215	J	Cysteinyl-tRNA synthetase	1	1	1	1	1	1	1	1	1	1	1	1	1	1	1	1	1	1	17	1
COG0222	J	Ribosomal protein L7/L12	1	1	1	1	1	1	1	1	1	1	1	1	1	1	1	1	1	1	17	1
COG0231	J	Translation elongation factor P (EF-P)/translation initiation factor 5A (eIF-5A)	1	1	1	1	1	1	1	1	1	1	1	1	1	1	1	1	1	1	17	1
COG0233	J	Ribosome recycling factor	1	1	1	1	1	1	1	1	1	1	1	1	1	1	1	1	1	1	17	1
COG0244	J	Ribosomal protein L10	1	1	1	1	1	1	1	1	1	1	1	1	1	1	1	1	1	1	17	1
COG0256	J	Ribosomal protein L18	1	1	1	1	1	1	1	1	1	1	1	1	1	1	1	1	1	1	17	1
COG0261	J	Ribosomal protein L21	1	1	1	1	1	1	1	1	1	1	1	1	1	1	1	1	1	1	17	1
COG0264	J	Translation elongation factor Ts	1	1	1	1	1	1	1	1	1	1	1	1	1	1	1	1	1	1	17	1
COG0290	J	Translation initiation factor 3 (IF-3)	1	1	1	1	1	1	1	1	1	1	1	1	1	1	1	1	1	1	17	1
COG0292	J	Ribosomal protein L20	1	1	1	1	1	1	1	1	1	1	1	1	1	1	1	1	1	1	17	1
COG0360	J	Ribosomal protein S6	1	1	1	1	1	1	1	1	1	1	1	1	1	1	1	1	1	1	17	1
COG0423	J	Glycyl-tRNA synthetase (class II)	1	1	1	1	1	1	1	1	1	1	1	1	1	1	1	1	1	1	17	1
COG0441	J	Threonyl-tRNA synthetase	1	1	1	1	1	1	1	1	1	1	1	1	1	1	1	1	1	1	17	1
COG0442	J	Prolyl-tRNA synthetase	1	1	1	1	1	1	1	1	1	1	1	1	1	1	1	1	1	1	17	1
COG0480	J	Translation elongation factors (GTPases) EF-G	1	1	1	1	1	1	1	1	1	1	1	1	1	1	1	1	1	1	17	1
COG0495	J	Leucyl-tRNA synthetase	1	1	1	1	1	1	1	1	1	1	1	1	1	1	1	1	1	1	17	1
COG0522	J	Ribosomal protein S4 and related proteins	1	1	1	1	1	1	1	1	1	1	1	1	1	1	1	1	1	1	17	1
COG0525	J	Valyl-tRNA synthetase	1	1	1	1	1	1	1	1	1	1	1	1	1	1	1	1	1	1	17	1
COG0532	J	Translation initiation factor 2 (IF-2; GTPase)	1	1	1	1	1	1	1	1	1	1	1	1	1	1	1	1	1	1	17	1
COG0564	J	Pseudouridylate synthases, 23S RNA-specific	1	1	1	1	1	1	1	1	1	1	1	1	1	1	1	1	1	1	17	1
COG0566	J	rRNA methylases	1	1	1	1	1	1	1	1	1	1	1	1	1	1	1	1	1	1	17	1
COG0858	J	Ribosome-binding factor A	1	1	1	1	1	1	1	1	1	1	1	1	1	1	1	1	1	1	17	1
COG1190	J	Lysyl-tRNA synthetase (class II)	1	1	1	1	1	1	1	1	1	1	1	1	1	1	1	1	1	1	17	1
COG0085	K	DNA-directed RNA polymerase, beta subunit/140 kD subunit	1	1	1	1	1	1	1	1	1	1	1	1	1	1	1	1	1	1	17	1
COG0086	K	DNA-directed RNA polymerase, beta' subunit/160 kD subunit	1	1	1	1	1	1	1	1	1	1	1	1	1	1	1	1	1	1	17	1
COG0195	K	Transcription elongation factor	1	1	1	1	1	1	1	1	1	1	1	1	1	1	1	1	1	1	17	1
COG0202	K	DNA-directed RNA polymerase, alpha subunit/40 kD subunit	1	1	1	1	1	1	1	1	1	1	1	1	1	1	1	1	1	1	17	1
COG0250	K	Transcription antiterminator	1	1	1	1	1	1	1	1	1	1	1	1	1	1	1	1	1	1	17	1
COG0557	K	Exoribonuclease R	1	1	1	1	1	1	1	1	1	1	1	1	1	1	1	1	1	1	17	1
COG0568	K	DNA-directed RNA polymerase, sigma subunit (sigma70/sigma32)	1	1	1	1	1	1	1	1	1	1	1	1	1	1	1	1	1	1	17	1
COG0571	K	dsRNA-specific ribonuclease	1	1	1	1	1	1	1	1	1	1	1	1	1	1	1	1	1	1	17	1
COG0782	K	Transcription elongation factor	1	1	1	1	1	1	1	1	1	1	1	1	1	1	1	1	1	1	17	1
COG1420	K	Transcriptional regulator of heat shock gene	1	1	1	1	1	1	1	1	1	1	1	1	1	1	1	1	1	1	17	1
COG0084	L	Mg-dependent DNase	1	1	1	1	1	1	1	1	1	1	1	1	1	1	1	1	1	1	17	1
COG0178	L	Excinuclease ATPase subunit	1	1	1	1	1	1	1	1	1	1	1	1	1	1	1	1	1	1	17	1
COG0187	L	Type IIA topoisomerase (DNA gyrase/topo II, topoisomerase IV), B subunit	1	1	1	1	1	1	1	1	1	1	1	1	1	1	1	1	1	1	17	1
COG0188	L	Type IIA topoisomerase (DNA gyrase/topo II, topoisomerase IV), A subunit	1	1	1	1	1	1	1	1	1	1	1	1	1	1	1	1	1	1	17	1
COG0210	L	Superfamily I DNA and RNA helicases	1	1	1	1	1	1	1	1	1	1	1	1	1	1	1	1	1	1	17	1
COG0272	L	NAD-dependent DNA ligase (contains BRCT domain type II)	1	1	1	1	1	1	1	1	1	1	1	1	1	1	1	1	1	1	17	1
COG0305	L	Replicative DNA helicase	1	1	1	1	1	1	1	1	1	1	1	1	1	1	1	1	1	1	17	1
COG0322	L	Nuclease subunit of the excinuclease complex	1	1	1	1	1	1	1	1	1	1	1	1	1	1	1	1	1	1	17	1
COG0358	L	DNA primase (bacterial type)	1	1	1	1	1	1	1	1	1	1	1	1	1	1	1	1	1	1	17	1
COG0556	L	Helicase subunit of the DNA excision repair complex	1	1	1	1	1	1	1	1	1	1	1	1	1	1	1	1	1	1	17	1
COG0587	L	DNA polymerase III, alpha subunit	1	1	1	1	1	1	1	1	1	1	1	1	1	1	1	1	1	1	17	1
COG0593	L	ATPase involved in DNA replication initiation	1	1	1	1	1	1	1	1	1	1	1	1	1	1	1	1	1	1	17	1
COG0629	L	Single-stranded DNA-binding protein	1	1	1	1	1	1	1	1	1	1	1	1	1	1	1	1	1	1	17	1
COG0648	L	Endonuclease IV	1	1	1	1	1	1	1	1	1	1	1	1	1	1	1	1	1	1	17	1
COG1466	L	DNA polymerase III, delta subunit	1	1	1	1	1	1	1	1	1	1	1	1	1	1	1	1	1	1	17	1
COG2176	L	DNA polymerase III, alpha subunit (gram-positive type)	1	1	1	1	1	1	1	1	1	1	1	1	1	1	1	1	1	1	17	1
COG2812	L	DNA polymerase III, gamma/tau subunits	1	1	1	1	1	1	1	1	1	1	1	1	1	1	1	1	1	1	17	1
COG0275	M	Predicted S-adenosylmethionine-dependent methyltransferase involved in cell envelope biogenesis	1	1	1	1	1	1	1	1	1	1	1	1	1	1	1	1	1	1	17	1
COG0481	M	Membrane GTPase LepA	1	1	1	1	1	1	1	1	1	1	1	1	1	1	1	1	1	1	17	1
COG0510	M	Predicted choline kinase involved in LPS biosynthesis	1	1	1	1	1	1	1	1	1	1	1	1	1	1	1	1	1	1	17	1
COG0682	M	Prolipoprotein diacylglyceryltransferase	1	1	1	1	1	1	1	1	1	1	1	1	1	1	1	1	1	1	17	1
COG0443	O	Molecular chaperone	1	1	1	1	1	1	1	1	1	1	1	1	1	1	1	1	1	1	17	1
COG0465	O	ATP-dependent Zn proteases	1	1	1	1	1	1	1	1	1	1	1	1	1	1	1	1	1	1	17	1
COG0466	O	ATP-dependent Lon protease, bacterial type	1	1	1	1	1	1	1	1	1	1	1	1	1	1	1	1	1	1	17	1
COG0484	O	DnaJ-class molecular chaperone with C-terminal Zn finger domain	1	1	1	1	1	1	1	1	1	1	1	1	1	1	1	1	1	1	17	1
COG0492	O	Thioredoxin reductase	1	1	1	1	1	1	1	1	1	1	1	1	1	1	1	1	1	1	17	1
COG0533	O	Metal-dependent proteases with possible chaperone activity	1	1	1	1	1	1	1	1	1	1	1	1	1	1	1	1	1	1	17	1
COG0544	O	FKBP-type peptidyl-prolyl cis-trans isomerase (trigger factor)	1	1	1	1	1	1	1	1	1	1	1	1	1	1	1	1	1	1	17	1
COG0576	O	Molecular chaperone GrpE (heat shock protein)	1	1	1	1	1	1	1	1	1	1	1	1	1	1	1	1	1	1	17	1
COG0691	O	tmRNA-binding protein	1	1	1	1	1	1	1	1	1	1	1	1	1	1	1	1	1	1	17	1
COG1214	O	Inactive homolog of metal-dependent proteases, putative molecular chaperone	1	1	1	1	1	1	1	1	1	1	1	1	1	1	1	1	1	1	17	1
COG1122	P	ABC-type cobalt transport system, ATPase component	1	1	1	1	1	1	1	1	1	1	1	1	1	1	1	1	1	1	17	1
COG0218	R	Predicted GTPase	1	1	1	1	1	1	1	1	1	1	1	1	1	1	1	1	1	1	17	1
COG0313	R	Predicted methyltransferases	1	1	1	1	1	1	1	1	1	1	1	1	1	1	1	1	1	1	17	1
COG0486	R	Predicted GTPase	1	1	1	1	1	1	1	1	1	1	1	1	1	1	1	1	1	1	17	1
COG0536	R	Predicted GTPase	1	1	1	1	1	1	1	1	1	1	1	1	1	1	1	1	1	1	17	1
COG0561	R	Predicted hydrolases of the HAD superfamily	1	1	1	1	1	1	1	1	1	1	1	1	1	1	1	1	1	1	17	1
COG0595	R	Predicted hydrolase of the metallo-beta-lactamase superfamily RNAse J	1	1	1	1	1	1	1	1	1	1	1	1	1	1	1	1	1	1	17	1
COG0596	R	Predicted hydrolases or acyltransferases (alpha/beta hydrolase superfamily)	1	1	1	1	1	1	1	1	1	1	1	1	1	1	1	1	1	1	17	1
COG0618	R	Exopolyphosphatase-related proteins	1	1	1	1	1	1	1	1	1	1	1	1	1	1	1	1	1	1	17	1
COG1160	R	Predicted GTPases	1	1	1	1	1	1	1	1	1	1	1	1	1	1	1	1	1	1	17	1
COG1161	R	Predicted GTPases	1	1	1	1	1	1	1	1	1	1	1	1	1	1	1	1	1	1	17	1
COG1692	S	Uncharacterized protein conserved in bacteria	1	1	1	1	1	1	1	1	1	1	1	1	1	1	1	1	1	1	17	1
COG0541	U	Signal recognition particle GTPase	1	1	1	1	1	1	1	1	1	1	1	1	1	1	1	1	1	1	17	1
COG0552	U	Signal recognition particle GTPase	1	1	1	1	1	1	1	1	1	1	1	1	1	1	1	1	1	1	17	1
COG0653	U	Preprotein translocase subunit SecA (ATPase, RNA helicase)	1	1	1	1	1	1	1	1	1	1	1	1	1	1	1	1	1	1	17	1
COG0356	C	F0F1-type ATP synthase, subunit a	1	0	1	1	1	1	1	1	1	1	1	1	1	1	1	1	1	1	16	0
COG0712	C	F0F1-type ATP synthase, delta subunit (mitochondrial oligomycin sensitivity protein)	1	0	1	1	1	1	1	1	1	1	1	1	1	1	1	1	1	1	16	0
COG0822	C	NifU homolog involved in Fe-S cluster formation	1	0	1	1	1	1	1	1	1	1	1	1	1	1	1	1	1	1	16	0
COG1176	E	ABC-type spermidine/putrescine transport system, permease component I	1	0	1	1	1	1	1	1	1	1	1	1	1	1	1	1	1	1	16	0
COG1177	E	ABC-type spermidine/putrescine transport system, permease component II	1	0	1	1	1	1	1	1	1	1	1	1	1	1	1	1	1	1	16	0
COG0100	J	Ribosomal protein S11	1	0	1	1	1	1	1	1	1	1	1	1	1	1	1	1	1	1	16	0
COG0185	J	Ribosomal protein S19	1	0	1	1	1	1	1	1	1	1	1	1	1	1	1	1	1	1	16	0
COG0186	J	Ribosomal protein S17	1	0	1	1	1	1	1	1	1	1	1	1	1	1	1	1	1	1	16	0
COG0211	J	Ribosomal protein L27	1	0	1	1	1	1	1	1	1	1	1	1	1	1	1	1	1	1	16	0
COG0227	J	Ribosomal protein L28	1	0	1	1	1	1	1	1	1	1	1	1	1	1	1	1	1	1	16	0
COG0238	J	Ribosomal protein S18	1	0	1	1	1	1	1	1	1	1	1	1	1	1	1	1	1	1	16	0
COG0254	J	Ribosomal protein L31	1	0	1	1	1	1	1	1	1	1	1	1	1	1	1	1	1	1	16	0
COG0482	J	Predicted tRNA(5-methylaminomethyl-2-thiouridylate) methyltransferase, contains the PP-loop ATPase domain	1	0	1	1	1	1	1	1	1	1	1	1	1	1	1	1	1	1	16	0
COG0266	L	Formamidopyrimidine-DNA glycosylase	1	0	1	1	1	1	1	1	1	1	1	1	1	1	1	1	1	1	16	0
COG0389	L	Nucleotidyltransferase/DNA polymerase involved in DNA repair	1	0	1	1	1	1	1	1	1	1	1	1	1	1	1	1	1	1	16	0
COG0468	L	RecA/RadA recombinase	1	0	1	1	1	1	1	1	1	1	1	1	1	1	1	1	1	1	16	0
COG0632	L	Holliday junction resolvasome, DNA-binding subunit	1	0	1	1	1	1	1	1	1	1	1	1	1	1	1	1	1	1	16	0
COG0692	L	Uracil DNA glycosylase	1	0	1	1	1	1	1	1	1	1	1	1	1	1	1	1	1	1	16	0
COG0816	L	Predicted endonuclease involved in recombination (possible Holliday junction resolvase in Mycoplasmas and B. subtilis)	1	0	1	1	1	1	1	1	1	1	1	1	1	1	1	1	1	1	16	0
COG2255	L	Holliday junction resolvasome, helicase subunit	1	0	1	1	1	1	1	1	1	1	1	1	1	1	1	1	1	1	16	0
COG0357	M	Predicted S-adenosylmethionine-dependent methyltransferase involved in bacterial cell division	1	0	1	1	1	1	1	1	1	1	1	1	1	1	1	1	1	1	16	0
COG0619	P	ABC-type cobalt transport system, permease component CbiQ and related transporters	1	0	1	1	1	1	1	1	1	1	1	1	1	1	1	1	1	1	16	0
COG0220	R	Predicted S-adenosylmethionine-dependent methyltransferase	1	0	1	1	1	1	1	1	1	1	1	1	1	1	1	1	1	1	16	0
COG0319	R	Predicted metal-dependent hydrolase	1	0	1	1	1	1	1	1	1	1	1	1	1	1	1	1	1	1	16	0
COG1079	R	Uncharacterized ABC-type transport system, permease component	1	0	1	1	1	1	1	1	1	1	1	1	1	1	1	1	1	1	16	0
COG1159	R	GTPase	1	0	1	1	1	1	1	1	1	1	1	1	1	1	1	1	1	1	16	0
COG1162	R	Predicted GTPases	1	0	1	1	1	1	1	1	1	1	1	1	1	1	1	1	1	1	16	0
COG4603	R	ABC-type uncharacterized transport system, permease component	1	0	1	1	1	1	1	1	1	1	1	1	1	1	1	1	1	1	16	0
COG1284	S	Uncharacterized conserved protein	1	0	1	1	1	1	1	1	1	1	1	1	1	1	1	1	1	1	16	0
COG1481	S	Uncharacterized protein conserved in bacteria	1	0	1	1	1	1	1	1	1	1	1	1	1	1	1	1	1	1	16	0
COG0201	U	Preprotein translocase subunit SecY	1	0	1	1	1	1	1	1	1	1	1	1	1	1	1	1	1	1	16	0
COG0706	U	Preprotein translocase subunit YidC	1	0	1	1	1	1	1	1	1	1	1	1	1	1	1	1	1	1	16	0
COG1132	V	ABC-type multidrug transport system, ATPase and permease components	1	0	1	1	1	1	1	1	1	1	1	1	1	1	1	1	1	1	16	0
COG0039	C	Malate/lactate dehydrogenases	0	1	1	1	1	1	1	1	1	1	1	1	1	1	1	1	0	0	15	0
COG0711	C	F0F1-type ATP synthase, subunit b	0	1	1	1	1	1	0	1	1	1	1	1	1	1	1	1	1	0	15	0
COG0022	C	Pyruvate/2-oxoglutarate dehydrogenase complex, dehydrogenase (E1) component, eukaryotic type, beta subunit	0	1	1	1	0	1	1	1	1	1	1	1	1	1	1	1	0	0	14	0
COG0508	C	Pyruvate/2-oxoglutarate dehydrogenase complex, dihydrolipoamide acyltransferase (E2) component, and related enzymes	0	1	1	1	0	1	1	1	1	1	1	1	1	1	1	1	0	0	14	0
COG1071	C	Pyruvate/2-oxoglutarate dehydrogenase complex, dehydrogenase (E1) component, eukaryotic type, alpha subunit	0	1	1	1	0	1	1	1	1	1	1	1	1	1	1	1	0	0	14	0
COG1249	C	Pyruvate/2-oxoglutarate dehydrogenase complex, dihydrolipoamide dehydrogenase (E3) component, and related enzymes	0	1	1	1	0	1	1	1	1	1	1	1	1	1	1	1	0	0	14	0
COG0240	C	Glycerol-3-phosphate dehydrogenase	0	1	1	1	1	1	0	1	0	0	1	1	1	0	1	1	1	1	13	0
COG0112	E	Glycine/serine hydroxymethyltransferase	0	1	1	1	1	1	1	1	1	1	1	1	1	1	1	1	0	0	15	0
COG0634	F	Hypoxanthine-guanine phosphoribosyltransferase	0	1	1	1	1	1	0	1	1	1	1	1	1	1	1	1	1	1	16	0
COG0504	F	CTP synthase (UTP-ammonia lyase)	0	1	1	1	1	1	1	1	0	1	1	1	1	0	1	0	1	1	14	0
COG0209	F	Ribonucleotide reductase, alpha subunit	0	1	1	0	0	1	1	1	1	1	1	1	1	1	1	1	0	0	13	0
COG0207	F	Thymidylate synthase	0	1	1	0	0	0	0	1	1	0	1	0	1	1	1	1	0	0	9	0
COG0191	G	Fructose/tagatose bisphosphate aldolase	0	1	1	1	0	1	1	1	1	1	1	1	1	1	1	1	1	1	16	0
COG0057	G	Glyceraldehyde-3-phosphate dehydrogenase/erythrose-4-phosphate dehydrogenase	0	1	1	1	1	1	1	1	1	1	1	1	1	1	1	1	0	0	15	0
COG0166	G	Glucose-6-phosphate isomerase	0	1	1	1	1	1	1	1	1	1	1	1	1	1	1	1	0	0	15	0
COG0205	G	6-phosphofructokinase	0	1	1	0	0	1	1	1	1	1	1	1	1	1	1	1	1	1	15	0
COG1080	G	Phosphoenolpyruvate-protein kinase (PTS system EI component in bacteria)	0	1	1	1	0	1	1	1	1	1	1	1	1	1	1	1	0	0	14	0
COG0355	C	F0F1-type ATP synthase, epsilon subunit (mitochondrial delta subunit)	0	0	1	1	1	1	1	1	1	0	1	1	1	1	1	1	1	1	15	0
COG1109	G	Phosphomannomutase	0	1	1	1	0	1	1	1	1	0	1	1	1	1	1	0	1	1	14	0
COG0037	D	Predicted ATPase of the PP-loop superfamily implicated in cell cycle control	0	0	1	1	1	1	1	1	1	1	0	1	1	1	1	1	1	1	15	0
COG3839	G	ABC-type sugar transport systems, ATPase components	0	1	1	1	1	1	1	1	1	1	1	1	0	1	1	1	0	0	14	0
COG0260	E	Leucyl aminopeptidase	0	0	0	1	1	1	1	1	1	1	1	1	1	1	1	1	1	1	15	0
COG0531	E	Amino acid transporters	0	0	0	1	1	1	1	1	1	1	1	1	1	1	1	1	1	1	15	0
COG1164	E	Oligoendopeptidase F	0	0	1	1	1	1	1	0	1	1	1	1	1	1	1	1	1	1	15	0
COG1488	H	Nicotinic acid phosphoribosyltransferase	0	1	1	1	1	1	1	1	1	1	1	1	1	1	1	0	1	1	16	0
COG0190	H	5,10-methylene-tetrahydrofolate dehydrogenase/Methenyl tetrahydrofolate cyclohydrolase	0	1	1	1	1	1	0	1	1	0	1	1	1	1	1	1	1	1	15	0
COG0301	H	Thiamine biosynthesis ATP pyrophosphatase	0	1	1	1	1	1	0	1	1	0	1	1	1	1	1	1	1	1	15	0
COG1925	G	Phosphotransferase system, HPr-related proteins	0	0	1	1	0	1	1	1	1	1	1	1	1	1	1	1	1	1	15	0
COG0095	H	Lipoate-protein ligase A	0	1	1	1	0	1	1	1	1	1	1	1	1	1	1	1	0	0	14	0
COG0196	H	FAD synthase	0	0	1	1	1	1	1	0	1	1	1	1	1	1	1	1	1	1	15	0
COG1057	H	Nicotinic acid mononucleotide adenylyltransferase	0	1	1	1	1	0	1	1	0	1	1	0	1	0	1	1	1	1	13	0
COG0558	I	Phosphatidylglycerophosphate synthase	0	0	1	1	1	1	0	1	1	1	1	1	1	1	1	1	1	1	15	0
COG0575	I	CDP-diglyceride synthetase	0	0	1	1	1	0	1	1	1	1	1	1	1	1	1	1	1	1	15	0
COG0736	I	Phosphopantetheinyl transferase (holo-ACP synthase)	0	0	1	1	1	1	1	1	1	0	1	1	1	1	1	1	1	1	15	0
COG0064	J	Asp-tRNAAsn/Glu-tRNAGln amidotransferase B subunit (PET112 homolog)	0	0	0	1	1	1	1	1	1	1	1	1	1	1	1	1	1	1	15	0
COG0416	I	Fatty acid/phospholipid biosynthesis enzyme	0	1	1	1	1	1	1	1	1	0	1	1	1	1	1	1	1	1	16	0
COG0154	J	Asp-tRNAAsn/Glu-tRNAGln amidotransferase A subunit and related amidases	0	0	0	1	1	1	1	1	1	1	1	1	1	1	1	1	1	1	15	0
COG0219	J	Predicted rRNA methylase (SpoU class)	0	0	1	1	1	1	0	1	1	1	1	1	1	1	1	1	1	1	15	0
COG0228	J	Ribosomal protein S16	0	0	1	1	1	1	0	1	1	1	1	1	1	1	1	1	1	1	15	0
COG0008	J	Glutamyl- and glutaminyl-tRNA synthetases	0	1	1	1	1	1	0	1	1	1	1	1	1	1	1	1	1	1	16	0
COG0361	J	Translation initiation factor 1 (IF-1)	0	0	1	1	1	1	1	1	1	1	1	0	1	1	1	1	1	1	15	0
COG0781	K	Transcription termination factor	0	0	1	1	1	1	1	1	1	1	0	1	1	1	1	1	1	1	15	0
COG1386	K	Predicted transcriptional regulator containing the HTH domain	0	0	0	1	1	1	1	1	1	1	1	1	1	1	1	1	1	1	15	0
COG0258	L	5'-3' exonuclease (including N-terminal domain of PolI)	0	0	0	1	1	1	1	1	1	1	1	1	1	1	1	1	1	1	15	0
COG0216	J	Protein chain release factor A	0	1	1	1	1	1	0	1	1	1	1	1	1	1	1	1	1	1	16	0
COG0592	L	DNA polymerase sliding clamp subunit (PCNA homolog)	0	0	0	1	1	1	1	1	1	1	1	1	1	1	1	1	1	1	15	0
COG0335	J	Ribosomal protein L19	0	1	1	1	1	1	0	1	1	1	1	1	1	1	1	1	1	1	16	0
COG3611	L	Replication initiation/membrane attachment protein	0	0	1	1	1	1	1	1	1	1	1	1	1	1	0	1	1	1	15	0
COG0597	MU	Lipoprotein signal peptidase	0	0	1	1	1	1	1	1	1	1	0	1	1	1	1	1	1	1	15	0
COG0336	J	tRNA-(guanine-N1)-methyltransferase	0	1	1	1	1	1	0	1	1	1	1	1	1	1	1	1	1	1	16	0
COG2890	J	Methylase of polypeptide chain release factors	0	1	1	1	1	1	0	1	1	1	1	1	1	1	1	1	1	1	16	0
COG0474	P	Cation transport ATPase	0	0	1	1	1	1	1	1	1	1	0	1	1	1	1	1	1	1	15	0
COG0091	J	Ribosomal protein L22	0	1	1	1	1	1	1	1	1	1	1	1	1	1	1	1	0	0	15	0
COG0242	J	N-formylmethionyl-tRNA deformylase	0	1	1	1	1	1	0	1	1	0	1	1	1	1	1	1	1	1	15	0
COG3331	R	Penicillin-binding protein-related factor A, putative recombinase	0	0	1	1	1	1	1	1	1	1	1	1	1	1	1	1	1	0	15	0
COG3845	R	ABC-type uncharacterized transport systems, ATPase components	0	0	0	1	1	1	1	1	1	1	1	1	1	1	1	1	1	1	15	0
COG0344	S	Predicted membrane protein	0	0	1	1	1	1	1	1	1	0	1	1	1	1	1	1	1	1	15	0
COG3763	S	Uncharacterized protein conserved in bacteria	0	0	1	0	1	1	1	1	1	1	1	1	1	1	1	1	1	1	15	0
COG1136	V	ABC-type antimicrobial peptide transport system, ATPase component	0	0	1	1	1	1	1	1	1	1	0	1	1	1	1	1	1	1	15	0
COG2274	V	ABC-type bacteriocin/lantibiotic exporters, contain an N-terminal double-glycine peptidase domain	0	0	0	1	1	1	1	1	1	1	1	1	1	1	1	1	1	1	15	0
COG0550	L	Topoisomerase IA	0	1	1	1	1	1	0	1	1	1	1	1	1	1	1	1	1	1	16	0
COG0280	C	Phosphotransacetylase	0	0	0	1	0	1	1	1	1	1	1	1	1	1	1	1	1	1	14	0
COG1112	L	Superfamily I DNA and RNA helicases and helicase subunits	0	1	1	1	1	0	1	1	1	1	1	1	1	1	1	1	1	1	16	0
COG0353	L	Recombinational DNA repair protein (RecF pathway)	0	1	1	1	1	1	1	1	0	1	1	1	1	0	1	1	1	1	15	0
COG0776	L	Bacterial nucleoid DNA-binding protein	0	1	1	0	1	1	1	1	1	1	1	1	0	1	1	1	1	1	15	0
COG0295	F	Cytidine deaminase	0	0	1	1	1	0	1	1	1	1	1	0	1	1	1	1	1	1	14	0
COG1039	L	Ribonuclease HIII	0	1	1	1	1	0	1	1	0	1	1	0	0	1	1	1	1	1	13	0
COG2256	L	ATPase related to the helicase subunit of the Holliday junction resolvase	0	1	1	1	1	1	0	1	0	0	1	1	1	0	0	0	1	1	11	0
COG0513	LKJ	Superfamily II DNA and RNA helicases	0	1	1	0	0	1	0	1	1	0	1	1	1	1	1	0	1	1	12	0
COG0542	O	ATPases with chaperone activity, ATP-binding subunit	0	1	1	1	1	1	1	1	1	1	1	1	1	1	0	0	1	1	15	0
COG3118	O	Thioredoxin domain-containing protein	0	1	1	1	1	1	0	1	1	0	1	1	1	1	1	1	1	1	15	0
COG0171	H	NAD synthase	0	0	1	1	1	1	1	0	1	1	1	1	1	1	1	0	1	1	14	0
COG0009	J	Putative translation factor (SUA5)	0	0	1	1	1	1	1	1	0	1	1	1	1	0	1	1	1	1	14	0
COG0130	J	Pseudouridine synthase	0	0	1	1	1	1	1	1	0	1	1	1	1	0	1	1	1	1	14	0
COG0199	J	Ribosomal protein S14	0	0	1	1	1	1	0	1	1	1	1	0	1	1	1	1	1	1	14	0
COG0223	J	Methionyl-tRNA formyltransferase	0	0	1	1	1	1	0	1	1	0	1	1	1	1	1	1	1	1	14	0
COG0268	J	Ribosomal protein S20	0	0	1	1	1	1	0	0	1	1	1	1	1	1	1	1	1	1	14	0
COG0333	J	Ribosomal protein L32	0	0	1	1	1	1	0	1	1	0	1	1	1	1	1	1	1	1	14	0
COG0359	J	Ribosomal protein L9	0	0	0	1	1	1	1	1	1	1	1	1	0	1	1	1	1	1	14	0
COG0594	J	RNase P protein component	0	0	1	1	1	1	0	1	1	0	1	1	1	1	1	1	1	1	14	0
COG0168	P	Trk-type K+ transport systems, membrane components	0	0	1	1	1	1	1	1	1	1	1	1	1	1	1	1	0	0	14	0
COG0569	P	K+ transport systems, NAD-binding component	0	1	1	1	1	1	1	1	1	1	1	1	1	1	1	1	0	0	15	0
COG1451	R	Predicted metal-dependent hydrolase	0	0	1	1	1	1	1	1	0	1	1	1	1	0	1	1	1	1	14	0
COG1354	S	Uncharacterized conserved protein	0	0	0	1	1	1	1	0	1	1	1	1	1	1	1	1	1	1	14	0
COG0226	P	ABC-type phosphate transport system, periplasmic component	0	1	1	0	1	1	0	1	1	0	1	1	1	1	0	0	1	1	12	0
COG2001	S	Uncharacterized protein conserved in bacteria	0	0	0	1	1	1	1	1	1	1	1	1	0	1	1	1	1	1	14	0
COG0704	P	Phosphate uptake regulator	0	1	1	0	1	1	0	1	1	0	1	1	1	1	0	0	1	1	12	0
COG0206	D	Cell division GTPase	0	0	1	1	1	1	1	1	1	1	0	1	1	1	1	1	0	0	13	0
COG4608	E	ABC-type oligopeptide transport system, ATPase component	0	0	0	1	1	0	1	1	1	1	1	1	1	1	1	1	0	1	13	0
COG1117	P	ABC-type phosphate transport system, ATPase component	0	1	1	0	1	1	0	1	1	0	1	1	1	1	0	0	1	1	12	0
COG1175	G	ABC-type sugar transport systems, permease components	0	0	1	1	1	1	1	1	1	1	1	1	0	1	1	1	0	0	13	0
COG0783	P	DNA-binding ferritin-like protein (oxidative damage protectant)	0	1	1	0	0	0	1	1	0	1	1	0	0	0	1	1	0	0	8	0
COG0255	J	Ribosomal protein L29	0	0	1	0	1	0	1	1	1	1	1	0	1	1	1	1	1	1	13	0
COG0267	J	Ribosomal protein L33	0	0	1	1	1	1	0	1	1	0	1	0	1	1	1	1	1	1	13	0
COG0291	J	Ribosomal protein L35	0	0	1	1	1	1	0	1	1	1	1	1	0	1	0	1	1	1	13	0
COG1461	R	Predicted kinase related to dihydroxyacetone kinase	0	1	1	1	1	1	1	1	1	0	1	1	1	1	1	1	1	1	16	0
COG1381	L	Recombinational DNA repair protein (RecF pathway)	0	0	1	1	1	1	1	1	0	1	0	1	1	0	1	1	1	1	13	0
COG0225	O	Peptide methionine sulfoxide reductase	0	0	1	0	1	1	1	1	1	0	1	1	1	1	1	0	1	1	13	0
COG0515	RTKL	Serine/threonine protein kinase	0	0	0	1	1	1	0	1	1	0	1	1	1	1	1	1	1	1	13	0
COG1744	R	Uncharacterized ABC-type transport system, periplasmic component/surface lipoprotein	0	1	1	1	1	0	1	1	1	1	1	1	1	1	1	1	1	1	16	0
COG1576	S	Uncharacterized conserved protein	0	0	1	1	1	1	1	0	0	1	1	1	1	0	1	1	1	1	13	0
COG1739	S	Uncharacterized conserved protein	0	0	1	1	1	1	1	1	0	1	0	1	1	0	1	1	1	1	13	0
COG0631	T	Serine/threonine protein phosphatase	0	0	0	1	1	1	0	1	1	0	1	1	1	1	1	1	1	1	13	0
COG0693	R	Putative intracellular protease/amidase	0	1	1	1	0	1	1	1	1	1	1	1	1	1	1	1	0	1	15	0
COG1428	F	Deoxynucleoside kinases	0	0	1	1	1	1	0	1	1	0	0	1	0	1	1	1	1	1	12	0
COG0395	G	ABC-type sugar transport system, permease component	0	0	1	1	1	1	1	1	1	1	0	1	0	1	1	1	0	0	12	0
COG0580	G	Glycerol uptake facilitator and related permeases (Major Intrinsic Protein Family)	0	0	1	1	0	1	1	1	1	1	1	1	1	1	1	0	0	0	12	0
COG1182	I	Acyl carrier protein phosphodiesterase	0	0	0	1	1	1	1	1	0	1	1	1	1	1	1	1	0	0	12	0
COG2740	K	Predicted nucleic-acid-binding protein implicated in transcription termination	0	0	1	1	1	1	1	0	1	1	1	1	0	0	1	0	1	1	12	0
COG0446	R	Uncharacterized NAD(FAD)-dependent dehydrogenases	0	1	1	1	0	1	1	1	1	1	1	1	1	1	1	1	0	0	14	0
COG0217	S	Uncharacterized conserved protein	0	1	1	1	1	1	1	1	1	1	1	0	1	1	1	1	1	1	16	0
COG1307	S	Uncharacterized protein conserved in bacteria	0	1	1	1	1	1	1	1	1	0	1	1	1	1	1	1	1	1	16	0
COG1704	S	Uncharacterized conserved protein	0	1	1	1	1	1	1	1	0	1	1	0	1	0	1	1	1	1	14	0
COG3639	P	ABC-type phosphate/phosphonate transport system, permease component	0	0	0	1	1	1	1	1	1	1	0	1	1	1	1	1	0	0	12	0
COG1253	R	Hemolysins and related proteins containing CBS domains	0	0	1	1	1	0	1	1	1	1	0	0	0	1	1	1	1	1	12	0
COG4123	R	Predicted O-methyltransferase	0	0	1	1	1	1	1	0	0	1	1	1	0	0	1	1	1	1	12	0
COG0327	S	Uncharacterized conserved protein	0	0	0	1	0	1	1	1	0	1	1	1	1	0	1	1	1	1	12	0
COG1624	S	Uncharacterized conserved protein	0	0	1	1	1	0	1	1	1	1	1	0	1	1	1	1	0	0	12	0
COG2739	S	Uncharacterized protein conserved in bacteria	0	0	1	0	1	1	1	1	0	0	0	1	1	1	1	1	1	1	12	0
COG0286	V	Type I restriction-modification system methyltransferase subunit	0	0	1	1	1	0	1	1	0	1	1	0	1	1	1	0	1	1	12	0
COG0534	V	Na+-driven multidrug efflux pump	0	0	1	1	1	0	1	1	1	1	0	0	1	1	1	0	1	1	12	0
COG0554	C	Glycerol kinase	0	0	0	1	0	1	1	1	1	1	1	1	1	1	1	0	0	0	11	0
COG0584	C	Glycerophosphoryl diester phosphodiesterase	0	0	1	0	0	1	1	0	1	1	1	1	1	1	1	1	0	0	11	0
COG0636	C	F0F1-type ATP synthase, subunit c/Archaeal/vacuolar-type H+-ATPase, subunit K	0	0	1	0	1	0	0	1	1	1	0	0	1	1	1	1	1	1	11	0
COG4166	E	ABC-type oligopeptide transport system, periplasmic component	0	0	1	1	0	1	1	1	0	1	0	1	0	0	1	1	1	1	11	0
COG0208	F	Ribonucleotide reductase, beta subunit	0	0	1	0	0	1	1	1	1	1	0	1	1	1	1	1	0	0	11	0
COG0775	F	Nucleoside phosphorylase	0	0	1	0	0	1	1	1	0	1	1	1	1	0	1	0	1	1	11	0
COG1780	F	Protein involved in ribonucleotide reduction	0	0	1	0	0	1	1	1	1	1	0	1	1	1	1	1	0	0	11	0
COG1264	G	Phosphotransferase system IIB components	0	0	1	1	1	0	1	1	1	1	0	0	1	1	0	1	0	1	11	0
COG2190	G	Phosphotransferase system IIA components	0	0	0	0	0	1	1	1	1	1	1	1	1	1	1	1	0	0	11	0
COG1502	I	Phosphatidylserine/phosphatidylglycerophosphate/cardiolipin synthases and related enzymes	0	0	1	0	0	1	1	0	0	1	1	1	1	0	1	1	1	1	11	0
COG1189	J	Predicted rRNA methylase	0	0	1	0	1	1	1	0	0	1	1	1	1	0	1	0	1	1	11	0
COG0718	S	Uncharacterized protein conserved in bacteria	0	1	1	0	1	0	1	1	1	1	1	0	0	1	1	1	1	1	13	0
COG0073	R	EMAP domain	0	0	0	1	0	1	0	1	0	0	1	1	1	1	1	1	1	1	11	0
COG0488	R	ATPase components of ABC transporters with duplicated ATPase domains	0	0	1	1	1	1	1	0	0	1	1	1	1	0	1	1	0	0	11	0
COG1546	R	Uncharacterized protein (competence- and mitomycin-induced)	0	0	1	0	1	1	1	0	1	0	0	1	1	1	1	0	1	1	11	0
COG1385	S	Uncharacterized protein conserved in bacteria	0	0	1	1	1	0	1	0	0	1	1	0	1	0	1	1	1	1	11	0
COG1902	C	NADH:flavin oxidoreductases, Old Yellow Enzyme family	0	0	1	1	1	1	1	0	0	1	1	1	1	0	1	0	0	0	10	0
COG0687	E	Spermidine/putrescine-binding periplasmic protein	0	0	1	0	1	0	0	1	1	0	0	0	1	1	1	1	1	1	10	0
COG1299	G	Phosphotransferase system, fructose-specific IIC component	0	0	0	0	0	1	1	1	1	1	1	1	1	1	1	0	0	0	10	0
COG1762	GT	Phosphotransferase system mannitol/fructose-specific IIA domain (Ntr-type)	0	0	1	1	0	1	1	0	0	1	0	1	1	1	1	1	0	0	10	0
COG0262	H	Dihydrofolate reductase	0	0	1	0	0	0	0	1	1	0	1	0	1	1	1	1	1	1	10	0
COG0236	IQ	Acyl carrier protein	0	0	1	1	0	0	1	1	1	0	1	0	0	1	1	0	1	1	10	0
COG0230	J	Ribosomal protein L34	0	0	0	0	1	1	0	1	1	0	0	1	1	1	1	0	1	1	10	0
COG0270	L	Site-specific DNA methylase	0	0	0	1	1	0	1	0	0	1	0	1	1	0	1	1	1	1	10	0
COG0470	L	ATPase involved in DNA replication	0	0	1	0	1	0	0	0	1	1	1	1	1	1	1	0	0	1	10	0
COG0742	L	N6-adenine-specific methylase	0	0	1	1	1	1	1	0	0	1	1	1	0	0	1	1	0	0	10	0
COG1525	L	Micrococcal nuclease (thermonuclease) homologs	0	0	0	1	1	0	1	1	1	1	1	0	0	1	1	1	0	0	10	0
COG0758	LU	Predicted Rossmann fold nucleotide-binding protein involved in DNA uptake	0	0	0	1	1	0	1	0	0	1	1	0	1	0	1	1	1	1	10	0
COG2239	P	Mg/Co/Ni transporter MgtE (contains CBS domain)	0	0	1	1	0	1	1	0	0	1	0	1	0	0	1	1	1	1	10	0
COG3638	P	ABC-type phosphate/phosphonate transport system, ATPase component	0	0	0	1	1	1	1	1	0	1	0	1	1	0	1	1	0	0	10	0
COG0579	R	Predicted dehydrogenase	0	0	0	0	0	1	1	1	1	1	1	1	1	1	1	0	0	0	10	0
COG0802	R	Predicted ATPase or kinase	0	0	1	1	1	1	1	0	0	1	1	1	0	0	1	1	0	0	10	0
COG4508	S	Uncharacterized protein conserved in bacteria	0	0	0	1	1	1	1	1	0	1	1	1	0	0	1	1	0	0	10	0
COG1012	C	NAD-dependent aldehyde dehydrogenases	0	0	1	0	0	1	0	1	0	1	0	1	1	0	0	1	1	1	9	0
COG2502	E	Asparagine synthetase A	0	0	1	1	0	1	0	1	0	0	0	1	1	0	0	1	1	1	9	0
COG1493	T	Serine kinase of the HPr protein, regulates carbohydrate metabolism	0	1	1	1	0	1	0	1	1	0	1	1	1	1	1	0	1	1	13	0
COG0737	F	5'-nucleotidase/2',3'-cyclic phosphodiesterase and related esterases	0	0	1	1	1	0	1	0	0	1	1	0	0	0	1	0	1	1	9	0
COG1363	G	Cellulase M and related proteins	0	0	1	1	0	0	1	1	0	1	0	0	0	0	1	1	1	1	9	0
COG0669	H	Phosphopantetheine adenylyltransferase	0	0	1	1	0	1	1	0	0	0	1	1	1	0	1	1	0	0	9	0
COG0101	J	Pseudouridylate synthase	0	0	1	0	0	1	0	1	1	0	0	1	1	1	0	0	1	1	9	0
COG0721	J	Asp-tRNAAsn/Glu-tRNAGln amidotransferase C subunit	0	0	0	0	1	1	1	1	1	0	1	1	1	1	0	0	0	0	9	0
COG1187	J	16S rRNA uridine-516 pseudouridylate synthase and related pseudouridylate synthases	0	0	1	1	1	1	1	0	0	1	0	1	0	0	1	1	0	0	9	0
COG2868	J	Predicted ribosomal protein	0	0	1	0	0	1	0	1	1	0	0	1	1	1	0	0	1	1	9	0
COG3557	J	Uncharacterized domain/protein associated with RNAses G and E	0	0	1	1	1	0	1	0	0	0	1	0	1	0	0	1	1	1	9	0
COG1737	K	Transcriptional regulators	0	0	1	1	0	1	1	0	0	1	0	1	1	0	1	1	0	0	9	0
COG3343	K	DNA-directed RNA polymerase, delta subunit	0	0	1	0	0	0	1	1	1	1	0	0	1	1	0	0	1	1	9	0
COG1658	L	Small primase-like proteins (Toprim domain)	0	0	1	0	0	1	0	1	1	0	0	1	1	1	0	0	1	1	9	0
COG2189	L	Adenine specific DNA methylase Mod	0	0	0	1	0	0	1	0	0	1	1	0	1	0	1	1	1	1	9	0
COG1210	M	UDP-glucose pyrophosphorylase	0	0	1	1	0	1	1	0	1	0	1	1	1	1	0	0	0	0	9	0
COG0229	O	Conserved domain frequently associated with peptide methionine sulfoxide reductase	0	0	1	1	0	0	1	1	1	1	1	0	0	1	1	0	0	0	9	0
COG1277	R	ABC-type transport system involved in multi-copper enzyme maturation, permease component	0	0	0	1	0	0	0	1	0	0	0	1	1	1	1	1	1	1	9	0
COG1418	R	Predicted HD superfamily hydrolase	0	0	1	0	0	1	0	1	1	0	0	1	1	1	0	0	1	1	9	0
COG2384	R	Predicted SAM-dependent methyltransferase	0	0	1	0	0	1	0	1	1	0	0	1	1	1	0	0	1	1	9	0
COG1322	S	Uncharacterized protein conserved in bacteria	0	0	1	1	1	1	0	1	0	0	1	1	0	0	1	1	0	0	9	0
COG3037	S	Uncharacterized protein conserved in bacteria	0	0	0	1	0	1	1	0	0	1	0	1	1	1	1	1	0	0	9	0
COG0317	TK	Guanosine polyphosphate pyrophosphohydrolases/synthetases	0	0	1	0	0	1	0	1	1	0	0	1	1	1	0	0	1	1	9	0
COG0610	V	Type I site-specific restriction-modification system, R (restriction) subunit and related helicases	0	0	1	1	0	0	1	1	0	0	1	0	0	1	1	0	1	1	9	0
COG0732	V	Restriction endonuclease S subunits	0	0	1	1	0	0	1	1	1	0	1	0	0	1	1	0	0	1	9	0
COG0572	F	Uridine kinase	0	0	1	0	0	1	0	1	1	0	0	1	0	1	0	0	1	1	8	0
COG2131	F	Deoxycytidylate deaminase	0	0	1	0	1	1	0	1	0	0	1	1	0	0	1	1	0	0	8	0
COG0061	G	Predicted sugar kinase	0	0	0	0	0	1	0	1	1	0	0	1	1	1	0	0	1	1	8	0
COG1015	G	Phosphopentomutase	0	0	1	1	1	0	1	0	0	1	1	0	0	0	1	1	0	0	8	0
COG1482	G	Phosphomannose isomerase	0	0	0	0	0	1	1	1	0	1	1	1	1	0	1	0	0	0	8	0
COG0237	H	Dephospho-CoA kinase	0	0	0	1	0	0	0	1	1	0	1	1	1	1	1	0	0	0	8	0
COG1940	KG	Transcriptional regulator/sugar kinase	0	0	1	0	0	1	0	0	0	1	1	1	1	0	1	1	0	0	8	0
COG0507	L	ATP-dependent exoDNAse (exonuclease V), alpha subunit - helicase superfamily I member	0	0	1	1	1	1	0	0	0	0	1	1	0	0	1	1	0	0	8	0
COG2077	O	Peroxiredoxin	0	0	1	1	0	0	1	0	0	1	1	0	1	0	1	1	0	0	8	0
COG1131	V	ABC-type multidrug transport system, ATPase component	0	1	1	1	1	1	1	1	0	1	1	1	1	1	1	1	1	1	16	0
COG2059	P	Chromate transport protein ChrA	0	0	1	1	0	1	1	0	0	1	1	0	0	0	1	1	0	0	8	0
COG1078	R	HD superfamily phosphohydrolases	0	0	1	0	0	0	0	1	1	0	0	1	1	1	0	0	1	1	8	0
COG2374	R	Predicted extracellular nuclease	0	0	1	0	1	0	1	1	0	1	0	0	0	0	1	0	1	1	8	0
COG0392	S	Predicted integral membrane protein	0	0	1	0	0	0	0	1	1	1	0	0	0	1	1	0	1	1	8	0
COG2501	S	Uncharacterized conserved protein	0	0	1	0	1	0	1	0	0	0	1	0	0	0	1	1	1	1	8	0
COG3887	T	Predicted signaling protein consisting of a modified GGDEF domain and a DHH domain	0	0	1	1	1	0	1	0	0	1	1	0	0	0	1	1	0	0	8	0
COG0509	E	Glycine cleavage system H protein (lipoate-binding)	0	0	1	1	0	1	1	0	0	1	0	1	0	0	1	0	0	0	7	0
COG2755	E	Lysophospholipase L1 and related esterases	0	0	1	0	0	0	0	0	0	1	1	0	0	1	0	1	1	1	7	0
COG0235	G	Ribulose-5-phosphate 4-epimerase and related epimerases and aldolases	0	0	0	1	0	0	1	0	0	1	0	0	1	1	1	1	0	0	7	0
COG0269	G	3-hexulose-6-phosphate synthase and related proteins	0	0	0	1	0	0	1	0	0	1	0	0	1	1	1	1	0	0	7	0
COG0363	G	6-phosphogluconolactonase/Glucosamine-6-phosphate isomerase/deaminase	0	0	1	0	0	1	0	0	0	1	0	1	1	0	1	1	0	0	7	0
COG0366	G	Glycosidases	0	0	1	0	1	1	0	0	0	0	1	1	0	0	1	1	0	0	7	0
COG1263	G	Phosphotransferase system IIC components, glucose/maltose/N-acetylglucosamine-specific	0	0	0	0	1	1	0	0	0	1	1	1	1	0	1	0	0	0	7	0
COG2213	G	Phosphotransferase system, mannitol-specific IIBC component	0	0	0	0	0	1	1	1	0	1	0	1	0	1	1	0	0	0	7	0
COG3414	G	Phosphotransferase system, galactitol-specific IIB component	0	0	0	1	0	0	1	0	0	1	0	0	1	1	1	1	0	0	7	0
COG3623	G	Putative L-xylulose-5-phosphate 3-epimerase	0	0	0	1	0	0	1	0	0	1	0	0	1	1	1	1	0	0	7	0
COG0212	H	5-formyltetrahydrofolate cyclo-ligase	0	0	1	1	0	1	0	1	1	0	0	1	0	1	0	0	0	0	7	0
COG0846	K	NAD-dependent protein deacetylases, SIR2 family	0	0	1	1	0	1	1	0	0	1	0	1	0	0	1	0	0	0	7	0
COG2188	K	Transcriptional regulators	0	0	0	0	0	1	0	0	1	0	0	0	1	1	1	0	1	1	7	0
COG0553	KL	Superfamily II DNA/RNA helicases, SNF2 family	0	0	0	0	0	1	0	1	1	0	1	1	1	1	0	0	0	0	7	0
COG0338	L	Site-specific DNA methylase	0	0	1	1	0	1	0	0	0	1	1	1	1	0	0	0	0	0	7	0
COG1484	L	DNA replication protein	0	0	1	1	0	1	0	0	0	0	0	1	1	0	0	0	1	1	7	0
COG4974	L	Site-specific recombinase XerD	0	0	1	1	0	0	1	0	0	0	0	0	1	0	1	0	1	1	7	0
COG0463	M	Glycosyltransferases involved in cell wall biogenesis	0	0	0	0	0	0	1	1	1	0	1	1	1	1	0	0	0	0	7	0
COG0573	P	ABC-type phosphate transport system, permease component	0	0	1	0	1	0	0	1	1	0	1	0	1	1	0	0	0	0	7	0
COG0735	P	Fe2+/Zn2+ uptake regulation proteins	0	0	1	0	0	1	0	1	1	0	0	1	1	1	0	0	0	0	7	0
COG1393	P	Arsenate reductase and related proteins, glutaredoxin family	0	0	1	0	0	0	0	1	1	0	0	0	1	1	0	0	1	1	7	0
COG1323	R	Predicted nucleotidyltransferase	0	0	0	1	1	0	1	0	0	1	1	0	0	0	1	1	0	0	7	0
COG1735	R	Predicted metal-dependent hydrolase with the TIM-barrel fold	0	0	0	1	0	0	1	0	0	1	0	0	1	1	1	1	0	0	7	0
COG1881	R	Phospholipid-binding protein	0	0	0	0	0	0	1	1	0	1	1	0	0	0	0	1	1	1	7	0
COG4095	S	Uncharacterized conserved protein	0	0	0	0	1	0	0	0	0	0	1	0	1	0	1	1	1	1	7	0
COG4487	S	Uncharacterized protein conserved in bacteria	0	0	1	0	0	0	0	0	1	0	0	1	1	1	0	0	1	1	7	0
COG0778	C	Nitroreductase	0	0	1	1	0	1	0	0	0	0	1	1	1	0	0	0	0	0	6	0
COG1192	D	ATPases involved in chromosome partitioning	0	0	0	0	0	1	1	1	1	0	0	0	1	1	0	0	0	0	6	0
COG2235	E	Arginine deiminase	0	0	0	0	1	1	0	1	0	0	1	0	1	1	0	0	0	0	6	0
COG0246	G	Mannitol-1-phosphate/altronate dehydrogenases	0	0	0	0	0	1	1	0	0	1	0	1	0	1	1	0	0	0	6	0
COG1820	G	N-acetylglucosamine-6-phosphate deacetylase	0	0	0	0	0	1	0	0	0	1	0	1	1	0	1	1	0	0	6	0
COG2731	G	Beta-galactosidase, beta subunit	0	0	0	0	0	1	0	1	0	1	0	1	0	0	1	1	0	0	6	0
COG2183	K	Transcriptional accessory protein	0	0	1	1	1	0	0	0	0	0	0	0	0	0	0	1	1	1	6	0
COG2865	K	Predicted transcriptional regulator containing an HTH domain and an uncharacterized domain shared with the mammalian protein Schlafen	0	0	0	0	0	1	0	0	0	0	0	1	1	0	1	0	1	1	6	0
COG0164	L	Ribonuclease HII	0	0	1	1	0	1	0	0	0	0	1	1	1	0	0	0	0	0	6	0
COG1970	M	Large-conductance mechanosensitive channel	0	0	1	1	1	0	0	1	0	0	1	0	1	0	0	0	0	0	6	0
COG1281	O	Disulfide bond chaperones of the HSP33 family	0	0	1	0	0	1	0	0	0	1	1	1	0	0	1	0	0	0	6	0
COG1404	O	Subtilisin-like serine proteases	0	0	0	0	0	0	1	1	0	1	0	0	0	0	1	1	1	0	6	0
COG3590	O	Predicted metalloendopeptidase	0	0	0	1	1	1	0	0	0	0	0	1	1	0	0	1	0	0	6	0
COG4870	O	Cysteine protease	0	0	0	1	1	1	0	1	0	0	0	1	0	0	0	1	0	0	6	0
COG0622	R	Predicted phosphoesterase	0	0	1	0	0	0	0	0	1	0	1	0	1	1	1	0	0	0	6	0
COG0690	U	Preprotein translocase subunit SecE	0	0	0	0	0	0	0	1	1	0	0	0	0	1	1	0	1	1	6	0
COG3451	U	Type IV secretory pathway, VirB4 components	0	0	0	1	0	1	1	0	0	1	0	1	0	0	1	0	0	0	6	0
COG3505	U	Type IV secretory pathway, VirD4 components	0	0	0	1	1	1	1	0	0	1	0	0	0	1	0	0	0	0	6	0
COG0078	E	Ornithine carbamoyltransferase	0	0	0	0	1	1	0	0	0	0	0	1	1	1	0	0	0	0	5	0
COG0549	E	Carbamate kinase	0	0	0	0	1	1	0	0	0	0	0	1	1	1	0	0	0	0	5	0
COG1105	G	Fructose-1-phosphate kinase and related fructose-6-phosphate kinase (PfkB)	0	0	0	0	0	1	0	0	1	0	0	1	1	1	0	0	0	0	5	0
COG1554	G	Trehalose and maltose hydrolases (possible phosphorylases)	0	0	0	0	0	1	0	1	0	0	1	0	0	0	1	1	0	0	5	0
COG3010	G	Putative N-acetylmannosamine-6-phosphate epimerase	0	0	0	0	0	1	0	0	0	0	0	1	1	0	1	1	0	0	5	0
COG4668	G	Mannitol/fructose-specific phosphotransferase system, IIA domain	0	0	0	0	0	1	1	0	0	1	0	1	0	1	0	0	0	0	5	0
COG0635	H	Coproporphyrinogen III oxidase and related Fe-S oxidoreductases	0	0	1	0	0	0	0	1	0	0	0	0	1	0	0	0	1	1	5	0
COG1713	H	Predicted HD superfamily hydrolase involved in NAD metabolism	0	0	1	0	0	1	0	0	1	0	0	1	0	1	0	0	0	0	5	0
COG0257	J	Ribosomal protein L36	0	0	0	0	1	1	0	0	0	0	1	0	0	0	0	0	1	1	5	0
COG0539	J	Ribosomal protein S1	0	0	1	1	1	0	0	0	0	0	1	0	0	0	1	0	0	0	5	0
COG2265	J	SAM-dependent methyltransferases related to tRNA (uracil-5-)-methyltransferase	0	0	1	1	1	0	0	0	0	0	1	0	0	0	0	1	0	0	5	0
COG1521	K	Putative transcriptional regulator, homolog of Bvg accessory factor	0	0	1	0	0	0	0	0	0	0	1	0	1	0	1	1	0	0	5	0
COG1609	K	Transcriptional regulators	0	0	1	1	0	0	0	0	0	0	0	1	0	0	1	1	0	0	5	0
COG2801	L	Transposase and inactivated derivatives	0	0	1	0	0	1	1	0	0	0	0	1	0	0	1	0	0	0	5	0
COG5421	L	Transposase	0	0	0	0	0	0	1	1	0	1	0	1	0	0	0	1	0	0	5	0
COG1087	M	UDP-glucose 4-epimerase	0	0	1	0	0	0	0	0	1	0	1	1	0	1	0	0	0	0	5	0
COG1215	M	Glycosyltransferases, probably involved in cell wall biogenesis	0	0	0	1	0	1	0	0	0	0	1	1	1	0	0	0	0	0	5	0
COG0234	O	Co-chaperonin GroES (HSP10)	0	0	1	0	0	0	0	1	1	0	0	0	1	1	0	0	0	0	5	0
COG0459	O	Chaperonin GroEL (HSP60 family)	0	0	1	0	0	0	0	1	1	0	0	0	1	1	0	0	0	0	5	0
COG0428	P	Predicted divalent heavy-metal cations transporter	0	0	1	0	0	0	0	1	0	0	0	0	1	0	1	1	0	0	5	0
COG0581	P	ABC-type phosphate transport system, permease component	0	0	1	0	0	1	0	0	0	0	0	1	0	0	0	0	1	1	5	0
COG2217	P	Cation transport ATPase	0	0	1	0	0	0	1	0	0	0	0	0	1	0	0	0	1	1	5	0
COG1120	PH	ABC-type cobalamin/Fe3+-siderophores transport systems, ATPase components	0	0	0	0	0	0	0	0	1	0	0	0	1	1	0	0	1	1	5	0
COG0431	R	Predicted flavoprotein	0	0	1	0	0	0	0	1	1	0	0	0	1	1	0	0	0	0	5	0
COG0658	R	Predicted membrane metal-binding protein	0	0	0	0	1	0	0	0	0	0	0	0	1	1	1	1	0	0	5	0
COG1123	R	ATPase components of various ABC-type transport systems, contain duplicated ATPase	0	0	0	0	0	1	0	0	0	1	0	1	1	0	0	1	0	0	5	0
COG1373	R	Predicted ATPase (AAA+ superfamily)	0	0	0	1	0	1	1	0	0	0	0	1	1	0	0	0	0	0	5	0
COG1295	S	Predicted membrane protein	0	0	0	1	1	0	0	0	0	0	1	0	0	0	1	1	0	0	5	0
COG3600	S	Uncharacterized phage-associated protein	0	0	0	1	0	1	0	0	0	0	0	1	0	0	0	0	1	1	5	0
COG0342	U	Preprotein translocase subunit SecD	0	0	0	0	0	1	1	1	0	0	0	1	0	0	1	0	0	0	5	0
COG2141	C	Coenzyme F420-dependent N5,N10-methylene tetrahydromethanopterin reductase and related flavin-dependent oxidoreductases	0	0	1	1	0	0	1	0	0	0	0	0	0	0	1	0	0	0	4	0
COG1674	D	DNA segregation ATPase FtsK/SpoIIIE and related proteins	0	0	1	0	0	0	0	1	0	0	0	0	0	0	0	0	1	1	4	0
COG0624	E	Acetylornithine deacetylase/Succinyl-diaminopimelate desuccinylase and related deacylases	0	0	1	0	1	1	0	0	0	0	0	1	0	0	0	0	0	0	4	0
COG0329	EM	Dihydrodipicolinate synthase/N-acetylneuraminate lyase	0	0	1	0	0	1	0	0	0	0	0	1	0	0	0	1	0	0	4	0
COG0015	F	Adenylosuccinate lyase	0	0	1	0	0	1	0	0	0	0	0	1	1	0	0	0	0	0	4	0
COG0127	F	Xanthosine triphosphate pyrophosphatase	0	0	1	0	0	1	0	0	0	0	0	1	1	0	0	0	0	0	4	0
COG2759	F	Formyltetrahydrofolate synthetase	0	0	1	0	0	0	0	0	0	0	0	0	1	0	0	0	1	1	4	0
COG1523	G	Type II secretory pathway, pullulanase PulA and related glycosidases	0	0	1	0	0	0	0	0	0	1	1	0	0	0	1	0	0	0	4	0
COG2211	G	Na+/melibiose symporter and related transporters	0	0	0	0	0	1	0	0	1	1	0	0	1	0	0	0	0	0	4	0
COG2226	H	Methylase involved in ubiquinone/menaquinone biosynthesis	0	0	1	0	1	0	0	1	0	0	0	0	0	0	0	1	0	0	4	0
COG0245	I	2C-methyl-D-erythritol 2,4-cyclodiphosphate synthase	0	0	0	0	0	0	0	1	1	0	0	0	1	1	0	0	0	0	4	0
COG1211	I	4-diphosphocytidyl-2-methyl-D-erithritol synthase	0	0	0	0	0	0	0	1	1	0	0	0	1	1	0	0	0	0	4	0
COG1947	I	4-diphosphocytidyl-2C-methyl-D-erythritol 2-phosphate synthase	0	0	0	0	0	0	0	1	0	0	0	0	1	0	0	0	1	1	4	0
COG2267	I	Lysophospholipase	0	0	1	0	0	1	0	0	0	0	1	1	0	0	0	0	0	0	4	0
COG1028	IQR	Dehydrogenases with different specificities (related to short-chain alcohol dehydrogenases)	0	0	1	0	0	1	0	0	0	0	0	1	1	0	0	0	0	0	4	0
COG1206	J	NAD(FAD)-utilizing enzyme possibly involved in translation	0	0	1	1	0	1	0	0	0	0	0	1	0	0	0	0	0	0	4	0
COG1670	J	Acetyltransferases, including N-acetylases of ribosomal proteins	0	0	1	0	0	0	0	0	0	0	0	0	1	1	0	0	0	1	4	0
COG1309	K	Transcriptional regulator	0	0	1	0	0	0	0	0	0	0	0	0	1	0	0	0	1	1	4	0
COG1595	K	DNA-directed RNA polymerase specialized sigma subunit, sigma24 homolog	0	0	1	0	0	0	0	0	0	0	1	0	1	1	0	0	0	0	4	0
COG1349	KG	Transcriptional regulators of sugar metabolism	0	0	0	0	0	1	0	0	0	0	1	1	1	0	0	0	0	0	4	0
COG0863	L	DNA modification methylase	0	0	1	1	0	0	1	0	0	0	0	1	0	0	0	0	0	0	4	0
COG1518	L	Uncharacterized protein predicted to be involved in DNA repair	0	0	0	0	1	0	0	1	0	0	1	0	0	0	0	1	0	0	4	0
COG2826	L	Transposase and inactivated derivatives, IS30 family	0	0	0	0	1	0	1	0	0	0	0	0	1	0	1	0	0	0	4	0
COG3328	L	Transposase and inactivated derivatives	0	0	0	0	0	0	0	1	0	0	0	0	1	0	0	0	1	1	4	0
COG0562	M	UDP-galactopyranose mutase	0	0	0	0	0	0	0	0	1	0	1	1	0	1	0	0	0	0	4	0
COG0793	M	Periplasmic protease	0	0	0	1	1	1	0	0	0	0	0	1	0	0	0	0	0	0	4	0
COG0386	O	Glutathione peroxidase	0	0	1	0	0	0	0	0	0	0	0	0	1	0	0	0	1	1	4	0
COG0464	O	ATPases of the AAA+ class	0	0	0	0	0	0	1	1	0	0	0	1	0	0	0	0	0	1	4	0
COG1764	O	Predicted redox protein, regulator of disulfide bond formation	0	0	1	0	0	0	0	1	1	0	0	0	0	1	0	0	0	0	4	0
COG0526	OC	Thiol-disulfide isomerase and thioredoxins	0	0	0	0	0	0	1	0	0	1	1	0	0	0	1	0	0	0	4	0
COG0607	P	Rhodanese-related sulfurtransferase	0	0	1	0	1	1	0	0	0	0	0	1	0	0	0	0	0	0	4	0
COG1528	P	Ferritin-like protein	0	0	0	0	0	0	0	1	0	0	0	0	1	0	0	0	1	1	4	0
COG2608	P	Copper chaperone	0	0	1	0	0	0	0	0	0	0	0	0	1	0	0	0	1	1	4	0
COG0456	R	Acetyltransferases	0	0	1	0	0	0	0	0	0	0	0	0	1	0	0	0	1	1	4	0
COG0637	R	Predicted phosphatase/phosphohexomutase	0	0	0	0	0	0	0	1	0	0	1	0	0	0	1	1	0	0	4	0
COG0820	R	Predicted Fe-S-cluster redox enzyme	0	0	1	0	0	0	0	0	0	0	0	0	1	0	0	0	1	1	4	0
COG1823	R	Predicted Na+/dicarboxylate symporter	0	0	1	1	0	1	0	0	0	0	0	1	0	0	0	0	0	0	4	0
COG2333	R	Predicted hydrolase (metallo-beta-lactamase superfamily)	0	0	1	0	0	1	0	0	0	0	1	1	0	0	0	0	0	0	4	0
COG2503	R	Predicted secreted acid phosphatase	0	0	0	1	1	0	0	0	0	0	0	0	0	0	0	0	1	1	4	0
COG3341	R	Predicted double-stranded RNA/RNA-DNA hybrid binding protein	0	0	0	0	1	1	0	0	0	0	0	1	1	0	0	0	0	0	4	0
COG4221	R	Short-chain alcohol dehydrogenase of unknown specificity	0	0	1	1	0	1	0	0	0	0	0	1	0	0	0	0	0	0	4	0
COG0779	S	Uncharacterized protein conserved in bacteria	0	0	0	1	0	1	0	0	0	0	1	1	0	0	0	0	0	0	4	0
COG4866	S	Uncharacterized conserved protein	0	0	0	0	0	0	0	1	0	0	0	0	1	0	0	0	1	1	4	0
COG0341	U	Preprotein translocase subunit SecF	0	0	0	1	0	0	0	0	0	1	1	0	0	0	0	1	0	0	4	0
COG0427	C	Acetyl-CoA hydrolase	0	0	1	0	0	0	0	1	0	0	0	0	0	0	0	1	0	0	3	0
COG0716	C	Flavodoxins	0	0	1	0	1	0	0	0	0	0	0	0	1	0	0	0	0	0	3	0
COG1052	CHR	Lactate dehydrogenase and related dehydrogenases	0	0	0	1	0	0	0	0	0	0	0	1	1	0	0	0	0	0	3	0
COG1668	CP	ABC-type Na+ efflux pump, permease component	0	0	1	0	1	1	0	0	0	0	0	0	0	0	0	0	0	0	3	0
COG2184	D	Protein involved in cell division	0	0	1	0	0	1	0	0	0	0	0	1	0	0	0	0	0	0	3	0
COG3599	D	Cell division initiation protein	0	0	0	0	0	1	0	0	0	0	0	1	0	0	1	0	0	0	3	0
COG5279	D	Uncharacterized protein involved in cytokinesis, contains TGc (transglutaminase/protease-like) domain	0	0	0	1	0	1	0	0	0	0	0	1	0	0	0	0	0	0	3	0
COG0686	E	Alanine dehydrogenase	0	0	1	0	0	0	0	0	0	0	1	1	0	0	0	0	0	0	3	0
COG3579	E	Aminopeptidase C	0	0	0	0	1	0	0	1	0	0	0	0	1	0	0	0	0	0	3	0
COG1124	EP	ABC-type dipeptide/oligopeptide/nickel transport system, ATPase component	0	0	0	0	0	1	0	0	0	0	0	0	0	0	1	0	1	0	3	0
COG0591	ER	Na+/proline symporter	0	0	0	0	0	1	0	0	0	0	0	1	0	0	0	1	0	0	3	0
COG1063	ER	Threonine dehydrogenase and related Zn-dependent dehydrogenases	0	0	0	1	0	0	0	0	0	0	0	0	1	1	0	0	0	0	3	0
COG0104	F	Adenylosuccinate synthase	0	0	0	0	0	1	0	0	0	0	0	1	1	0	0	0	0	0	3	0
COG0516	F	IMP dehydrogenase/GMP reductase	0	0	1	0	0	0	0	0	0	0	0	1	1	0	0	0	0	0	3	0
COG0756	F	dUTPase	0	0	1	0	0	0	0	1	0	0	0	0	1	0	0	0	0	0	3	0
COG0590	FJ	Cytosine/adenosine deaminases	0	0	1	0	0	1	0	0	0	0	0	1	0	0	0	0	0	0	3	0
COG0524	G	Sugar kinases, ribokinase family	0	0	1	1	0	0	0	0	0	1	0	0	0	0	0	0	0	0	3	0
COG0738	G	Fucose permease	0	0	0	0	0	1	0	0	0	0	0	1	0	0	0	1	0	0	3	0
COG1023	G	Predicted 6-phosphogluconate dehydrogenase	0	0	1	0	0	1	0	0	0	0	0	0	1	0	0	0	0	0	3	0
COG1129	G	ABC-type sugar transport system, ATPase component	0	0	0	0	0	0	0	0	0	1	1	0	0	0	1	0	0	0	3	0
COG1653	G	ABC-type sugar transport system, periplasmic component	0	0	1	0	0	0	0	0	0	0	0	0	0	0	1	1	0	0	3	0
COG2376	G	Dihydroxyacetone kinase	0	0	0	0	0	1	0	0	0	0	0	1	1	0	0	0	0	0	3	0
COG3833	G	ABC-type maltose transport systems, permease component	0	0	1	0	0	0	0	0	0	0	1	0	0	0	1	0	0	0	3	0
COG4213	G	ABC-type xylose transport system, periplasmic component	0	0	0	0	0	0	0	0	0	1	1	0	0	0	1	0	0	0	3	0
COG4214	G	ABC-type xylose transport system, permease component	0	0	0	0	0	0	0	0	0	1	1	0	0	0	1	0	0	0	3	0
COG0285	H	Folylpolyglutamate synthase	0	0	1	0	0	1	0	0	0	0	0	1	0	0	0	0	0	0	3	0
COG1564	H	Thiamine pyrophosphokinase	0	0	1	0	0	1	0	0	0	0	0	1	0	0	0	0	0	0	3	0
COG2030	I	Acyl dehydratase	0	0	1	0	0	0	0	1	0	0	0	0	0	0	0	1	0	0	3	0
COG0042	J	tRNA-dihydrouridine synthase	0	0	1	0	0	1	0	0	0	0	0	1	0	0	0	0	0	0	3	0
COG0324	J	tRNA delta(2)-isopentenylpyrophosphate transferase	0	0	1	0	0	0	0	1	0	0	0	0	1	0	0	0	0	0	3	0
COG0806	J	RimM protein, required for 16S rRNA processing	0	0	1	0	0	1	0	0	0	0	0	1	0	0	0	0	0	0	3	0
COG1358	J	Ribosomal protein HS6-type (S12/L30/L7a)	0	0	1	0	0	1	0	0	0	0	0	1	0	0	0	0	0	0	3	0
COG1278	K	Cold shock proteins	0	0	1	0	0	1	0	0	0	0	0	1	0	0	0	0	0	0	3	0
COG1061	KL	DNA or RNA helicases of superfamily II	0	0	1	0	0	0	0	0	0	0	0	0	1	0	1	0	0	0	3	0
COG0350	L	Methylated DNA-protein cysteine methyltransferase	0	0	1	0	1	0	0	0	0	0	0	0	1	0	0	0	0	0	3	0
COG0419	L	ATPase involved in DNA repair	0	0	0	0	1	0	0	1	0	0	0	1	0	0	0	0	0	0	3	0
COG0749	L	DNA polymerase I - 3'-5' exonuclease and polymerase domains	0	0	1	0	0	1	0	0	0	0	0	1	0	0	0	0	0	0	3	0
COG1555	L	DNA uptake protein and related DNA-binding proteins	0	0	1	0	0	0	0	0	0	0	1	0	0	0	0	1	0	0	3	0
COG1570	L	Exonuclease VII, large subunit	0	0	1	0	0	1	0	0	0	0	0	1	0	0	0	0	0	0	3	0
COG2356	L	Endonuclease I	0	0	1	1	1	0	0	0	0	0	0	0	0	0	0	0	0	0	3	0
COG0750	M	Predicted membrane-associated Zn-dependent proteases 1	0	0	1	0	0	0	0	1	0	0	0	0	1	0	0	0	0	0	3	0
COG4591	M	ABC-type transport system, involved in lipoprotein release, permease component	0	0	0	0	0	0	0	0	0	1	0	1	0	1	0	0	0	0	3	0
COG0396	O	ABC-type transport system involved in Fe-S cluster assembly, ATPase component	0	0	1	0	0	0	0	1	0	0	0	0	1	0	0	0	0	0	3	0
COG0694	O	Thioredoxin-like proteins and domains	0	0	1	0	0	0	0	1	0	0	0	0	1	0	0	0	0	0	3	0
COG0719	O	ABC-type transport system involved in Fe-S cluster assembly, permease component	0	0	1	0	0	0	0	1	0	0	0	0	1	0	0	0	0	0	3	0
COG0826	O	Collagenase and related proteases	0	0	1	0	0	0	0	1	0	0	0	0	1	0	0	0	0	0	3	0
COG1765	O	Predicted redox protein, regulator of disulfide bond formation	0	0	0	0	0	0	0	1	1	0	0	0	0	1	0	0	0	0	3	0
COG0530	P	Ca2+/Na+ antiporter	0	0	1	0	0	0	0	0	0	1	1	0	0	0	0	0	0	0	3	0
COG0546	R	Predicted phosphatases	0	0	1	0	0	0	0	0	0	0	0	0	0	0	0	0	1	1	3	0
COG0656	R	Aldo/keto reductases, related to diketogulonate reductase	0	0	1	0	0	0	0	1	0	0	0	0	1	0	0	0	0	0	3	0
COG0670	R	Integral membrane protein, interacts with FtsH	0	0	0	0	0	0	1	0	0	0	1	0	0	0	1	0	0	0	3	0
COG0679	R	Predicted permeases	0	0	0	0	1	0	0	0	0	0	0	1	1	0	0	0	0	0	3	0
COG1064	R	Zn-dependent alcohol dehydrogenases	0	0	0	1	1	0	0	0	0	0	0	0	1	0	0	0	0	0	3	0
COG2249	R	Putative NADPH-quinone reductase (modulator of drug activity B)	0	0	0	0	0	0	0	0	0	0	0	0	1	0	0	0	1	1	3	0
COG3481	R	Predicted HD-superfamily hydrolase	0	0	1	0	0	1	0	0	0	0	0	1	0	0	0	0	0	0	3	0
COG4122	R	Predicted O-methyltransferase	0	0	1	0	0	0	0	1	0	0	0	0	1	0	0	0	0	0	3	0
COG1479	S	Uncharacterized conserved protein	0	0	0	1	0	0	0	0	0	0	1	0	0	0	0	0	1	0	3	0
COG1799	S	Uncharacterized protein conserved in bacteria	0	0	1	0	0	1	0	0	0	0	0	1	0	0	0	0	0	0	3	0
COG3022	S	Uncharacterized protein conserved in bacteria	0	0	1	0	0	0	0	0	0	0	1	0	1	0	0	0	0	0	3	0
COG3177	S	Uncharacterized conserved protein	0	0	1	1	0	0	0	0	0	0	0	1	0	0	0	0	0	0	3	0
COG3412	S	Uncharacterized protein conserved in bacteria	0	0	0	0	0	1	0	0	0	0	0	1	1	0	0	0	0	0	3	0
COG3512	S	Uncharacterized protein conserved in bacteria	0	0	0	0	1	0	0	1	0	0	0	0	0	0	0	1	0	0	3	0
COG3513	S	Uncharacterized protein conserved in bacteria	0	0	0	0	0	0	0	1	0	0	1	0	0	0	0	1	0	0	3	0
COG4481	S	Uncharacterized protein conserved in bacteria	0	0	1	0	0	1	0	0	0	0	0	1	0	0	0	0	0	0	3	0
COG1217	T	Predicted membrane GTPase involved in stress response	0	0	1	0	0	1	0	0	0	0	0	1	0	0	0	0	0	0	3	0
COG0745	TK	Response regulators consisting of a CheY-like receiver domain and a winged-helix DNA-binding domain	0	0	1	0	0	0	0	0	0	0	1	0	1	0	0	0	0	0	3	0
COG1314	U	Preprotein translocase subunit SecG	0	0	0	0	0	0	0	0	1	0	0	0	0	0	0	0	1	1	3	0
COG1680	V	Beta-lactamase class C and other penicillin binding proteins	0	0	1	0	0	1	0	0	0	0	0	1	0	0	0	0	0	0	3	0
COG4823	V	Abortive infection bacteriophage resistance protein	0	0	0	0	0	0	0	0	0	0	0	1	1	0	0	0	1	0	3	0
COG0667	C	Predicted oxidoreductases (related to aryl-alcohol dehydrogenases)	0	0	1	0	0	0	0	0	0	0	0	0	1	0	0	0	0	0	2	0
COG0804	E	Urea amidohydrolase (urease) alpha subunit	0	0	0	0	0	0	0	0	0	0	0	0	0	0	0	0	1	1	2	0
COG0831	E	Urea amidohydrolase (urease) gamma subunit	0	0	0	0	0	0	0	0	0	0	0	0	0	0	0	0	1	1	2	0
COG0832	E	Urea amidohydrolase (urease) beta subunit	0	0	0	0	0	0	0	0	0	0	0	0	0	0	0	0	1	1	2	0
COG1168	E	Bifunctional PLP-dependent enzyme with beta-cystathionase and maltose regulon repressor activities	0	0	0	0	0	1	0	0	0	0	0	1	0	0	0	0	0	0	2	0
COG1171	E	Threonine dehydratase	0	0	0	0	0	1	0	0	0	0	0	1	0	0	0	0	0	0	2	0
COG1506	E	Dipeptidyl aminopeptidases/acylaminoacyl-peptidases	0	0	0	0	0	1	0	0	0	0	0	1	0	0	0	0	0	0	2	0
COG2957	E	Peptidylarginine deiminase and related enzymes	0	0	0	0	0	1	0	0	0	0	0	1	0	0	0	0	0	0	2	0
COG0519	F	GMP synthase, PP-ATPase domain/subunit	0	0	0	0	0	0	0	1	0	0	0	0	1	0	0	0	0	0	2	0
COG1328	F	Oxygen-sensitive ribonucleoside-triphosphate reductase	0	0	1	0	0	0	0	0	0	0	0	0	1	0	0	0	0	0	2	0
COG3613	F	Nucleoside 2-deoxyribosyltransferase	0	0	0	0	1	0	0	0	0	0	0	0	0	0	0	0	1	0	2	0
COG0296	G	1,4-alpha-glucan branching enzyme	0	0	1	0	0	0	0	0	0	0	1	0	0	0	0	0	0	0	2	0
COG0297	G	Glycogen synthase	0	0	1	0	0	0	0	0	0	0	1	0	0	0	0	0	0	0	2	0
COG0448	G	ADP-glucose pyrophosphorylase	0	0	1	0	0	0	0	0	0	0	1	0	0	0	0	0	0	0	2	0
COG1501	G	Alpha-glucosidases, family 31 of glycosyl hydrolases	0	0	0	0	0	1	0	0	0	0	0	1	0	0	0	0	0	0	2	0
COG1621	G	Beta-fructosidases (levanase/invertase)	0	0	0	0	0	0	0	0	0	0	1	0	1	0	0	0	0	0	2	0
COG2182	G	Maltose-binding periplasmic proteins/domains	0	0	1	0	0	0	0	0	0	0	1	0	0	0	0	0	0	0	2	0
COG2723	G	Beta-glucosidase/6-phospho-beta-glucosidase/beta-galactosidase	0	0	0	0	0	0	0	0	0	0	0	1	1	0	0	0	0	0	2	0
COG3957	G	Phosphoketolase	0	0	0	1	1	0	0	0	0	0	0	0	0	0	0	0	0	0	2	0
COG0452	H	Phosphopantothenoylcysteine synthetase/decarboxylase	0	0	0	0	0	0	0	0	0	0	1	0	0	0	0	1	0	0	2	0
COG0807	H	GTP cyclohydrolase II	0	0	1	0	0	0	0	0	0	0	1	0	0	0	0	0	0	0	2	0
COG1154	HI	Deoxyxylulose-5-phosphate synthase	0	0	0	0	0	0	0	1	0	0	0	0	1	0	0	0	0	0	2	0
COG0189	HJ	Glutathione synthase/Ribosomal protein S6 modification enzyme (glutaminyl transferase)	0	0	0	0	0	0	0	0	1	0	0	0	0	1	0	0	0	0	2	0
COG0020	I	Undecaprenyl pyrophosphate synthase	0	0	1	0	0	0	0	0	0	0	0	0	1	0	0	0	0	0	2	0
COG0743	I	1-deoxy-D-xylulose 5-phosphate reductoisomerase	0	0	0	0	0	0	0	1	0	0	0	0	1	0	0	0	0	0	2	0
COG0821	I	Enzyme involved in the deoxyxylulose pathway of isoprenoid biosynthesis	0	0	0	0	0	0	0	1	0	0	0	0	1	0	0	0	0	0	2	0
COG2084	I	3-hydroxyisobutyrate dehydrogenase and related beta-hydroxyacid dehydrogenases	0	0	1	0	0	0	0	0	0	0	0	0	1	0	0	0	0	0	2	0
COG0144	J	tRNA and rRNA cytosine-C5-methylases	0	0	0	0	0	1	0	0	0	0	0	1	0	0	0	0	0	0	2	0
COG0251	J	Putative translation initiation inhibitor, yjgF family	0	0	0	0	0	1	0	0	0	0	0	1	0	0	0	0	0	0	2	0
COG0640	K	Predicted transcriptional regulators	0	0	1	0	0	0	0	0	0	0	1	0	0	0	0	0	0	0	2	0
COG1846	K	Transcriptional regulators	0	0	1	0	0	0	0	0	0	0	0	0	1	0	0	0	0	0	2	0
COG2186	K	Transcriptional regulators	0	0	0	0	0	0	0	1	0	0	0	0	0	0	0	1	0	0	2	0
COG0415	L	Deoxyribodipyrimidine photolyase	0	0	1	0	0	0	1	0	0	0	0	0	0	0	0	0	0	0	2	0
COG0847	L	DNA polymerase III, epsilon subunit and related 3'-5' exonucleases	0	0	0	0	0	0	0	0	0	0	0	0	0	0	0	0	1	1	2	0
COG2818	L	3-methyladenine DNA glycosylase	0	0	1	0	0	0	0	0	0	0	0	0	1	0	0	0	0	0	2	0
COG2963	L	Transposase and inactivated derivatives	0	0	0	0	0	1	0	0	0	0	0	1	0	0	0	0	0	0	2	0
COG3392	L	Adenine-specific DNA methylase	0	0	0	0	0	1	0	0	0	0	0	0	1	0	0	0	0	0	2	0
COG4912	L	Predicted DNA alkylation repair enzyme	0	0	1	0	1	0	0	0	0	0	0	0	0	0	0	0	0	0	2	0
COG0438	M	Glycosyltransferase	0	0	1	0	0	0	1	0	0	0	0	0	0	0	0	0	0	0	2	0
COG0451	MG	Nucleoside-diphosphate-sugar epimerases	0	0	1	0	0	0	0	0	0	0	1	0	0	0	0	0	0	0	2	0
COG0265	O	Trypsin-like serine proteases, typically periplasmic, contain C-terminal PDZ domain	0	0	1	0	0	0	0	0	0	1	0	0	0	0	0	0	0	0	2	0
COG0330	O	Membrane protease subunits, stomatin/prohibitin homologs	0	0	1	0	0	0	0	0	0	0	0	0	0	0	1	0	0	0	2	0
COG0829	O	Urease accessory protein UreH	0	0	0	0	0	0	0	0	0	0	0	0	0	0	0	0	1	1	2	0
COG0830	O	Urease accessory protein UreF	0	0	0	0	0	0	0	0	0	0	0	0	0	0	0	0	1	1	2	0
COG1225	O	Peroxiredoxin	0	0	0	0	0	1	0	0	0	0	0	1	0	0	0	0	0	0	2	0
COG2371	O	Urease accessory protein UreE	0	0	0	0	0	0	0	0	0	0	0	0	0	0	0	0	1	1	2	0
COG4232	OC	Thiol:disulfide interchange protein	0	0	0	0	0	0	1	0	0	0	0	0	0	0	0	1	0	0	2	0
COG0378	OK	Ni2+-binding GTPase involved in regulation of expression and maturation of urease and hydrogenase	0	0	0	0	0	0	0	0	0	0	0	0	0	0	0	0	1	1	2	0
COG0004	P	Ammonia permease	0	0	0	0	0	0	0	0	0	0	0	0	0	0	0	0	1	1	2	0
COG0609	P	ABC-type Fe3+-siderophore transport system, permease component	0	0	0	0	0	0	0	0	0	0	0	0	0	0	0	0	1	1	2	0
COG1121	P	ABC-type Mn/Zn transport systems, ATPase component	0	0	1	0	0	0	0	0	0	0	0	0	0	0	1	0	0	0	2	0
COG2116	P	Formate/nitrite family of transporters	0	0	0	0	0	0	0	0	0	0	1	0	1	0	0	0	0	0	2	0
COG3142	P	Uncharacterized protein involved in copper resistance	0	0	0	0	0	1	0	0	0	0	0	1	0	0	0	0	0	0	2	0
COG3221	P	ABC-type phosphate/phosphonate transport system, periplasmic component	0	0	0	0	0	1	0	0	0	0	0	1	0	0	0	0	0	0	2	0
COG1335	Q	Amidases related to nicotinamidase	0	0	0	0	0	1	0	0	0	0	0	1	0	0	0	0	0	0	2	0
COG2313	Q	Uncharacterized enzyme involved in pigment biosynthesis	0	0	1	1	0	0	0	0	0	0	0	0	0	0	0	0	0	0	2	0
COG3527	Q	Alpha-acetolactate decarboxylase	0	0	0	0	0	0	0	0	0	0	1	0	1	0	0	0	0	0	2	0
COG0110	R	Acetyltransferase (isoleucine patch superfamily)	0	0	1	0	0	0	0	0	0	0	0	0	1	0	0	0	0	0	2	0
COG0433	R	Predicted ATPase	0	0	1	0	0	0	0	0	0	1	0	0	0	0	0	0	0	0	2	0
COG0673	R	Predicted dehydrogenases and related proteins	0	0	1	0	0	0	0	0	0	1	0	0	0	0	0	0	0	0	2	0
COG0701	R	Predicted permeases	0	0	1	0	0	0	0	0	0	0	0	0	1	0	0	0	0	0	2	0
COG1399	R	Predicted metal-binding, possibly nucleic acid-binding protein	0	0	1	0	0	1	0	0	0	0	0	0	0	0	0	0	0	0	2	0
COG1783	R	Phage terminase large subunit	0	0	0	0	0	0	0	0	0	0	0	0	0	0	0	0	1	1	2	0
COG2103	R	Predicted sugar phosphate isomerase	0	0	1	0	0	0	0	0	0	0	0	1	0	0	0	0	0	0	2	0
COG2179	R	Predicted hydrolase of the HAD superfamily	0	0	1	0	0	0	0	0	0	0	0	0	1	0	0	0	0	0	2	0
COG2252	R	Permeases	0	0	1	0	0	0	0	0	0	0	0	0	0	0	1	0	0	0	2	0
COG2910	R	Putative NADH-flavin reductase	0	0	1	0	0	0	0	0	0	0	0	0	1	0	0	0	0	0	2	0
COG3393	R	Predicted acetyltransferase	0	0	0	1	0	0	0	0	0	0	0	0	0	0	0	1	0	0	2	0
COG3654	R	Prophage maintenance system killer protein	0	0	0	0	0	0	0	0	0	0	0	1	0	0	1	0	0	0	2	0
COG4586	R	ABC-type uncharacterized transport system, ATPase component	0	0	1	0	0	0	0	0	0	0	0	0	1	0	0	0	0	0	2	0
COG4626	R	Phage terminase-like protein, large subunit	0	0	1	0	0	0	1	0	0	0	0	0	0	0	0	0	0	0	2	0
COG5271	R	AAA ATPase containing von Willebrand factor type A (vWA) domain	0	0	0	0	0	0	0	1	0	0	0	0	1	0	0	0	0	0	2	0
COG0599	S	Uncharacterized homolog of gamma-carboxymuconolactone decarboxylase subunit	0	0	0	0	1	0	0	0	0	0	0	0	1	0	0	0	0	0	2	0
COG1288	S	Predicted membrane protein	0	0	0	0	0	1	0	0	0	0	0	1	0	0	0	0	0	0	2	0
COG1359	S	Uncharacterized conserved protein	0	0	0	1	0	0	0	0	0	0	0	0	0	0	0	1	0	0	2	0
COG1714	S	Predicted membrane protein/domain	0	0	1	0	1	0	0	0	0	0	0	0	0	0	0	0	0	0	2	0
COG2035	S	Predicted membrane protein	0	0	1	0	0	0	0	0	0	0	0	0	0	0	0	0	0	1	2	0
COG2253	S	Uncharacterized conserved protein	0	0	0	0	1	1	0	0	0	0	0	0	0	0	0	0	0	0	2	0
COG2364	S	Predicted membrane protein	0	0	1	0	0	0	0	0	0	0	0	1	0	0	0	0	0	0	2	0
COG3601	S	Predicted membrane protein	0	0	1	0	1	0	0	0	0	0	0	0	0	0	0	0	0	0	2	0
COG3883	S	Uncharacterized protein conserved in bacteria	0	0	0	0	0	0	1	0	0	0	0	0	0	0	1	0	0	0	2	0
COG4695	S	Phage-related protein	0	0	1	0	0	0	1	0	0	0	0	0	0	0	0	0	0	0	2	0
COG4720	S	Predicted membrane protein	0	0	0	0	0	1	0	0	0	0	0	1	0	0	0	0	0	0	2	0
COG4760	S	Predicted membrane protein	0	0	1	0	0	0	0	0	0	0	0	0	1	0	0	0	0	0	2	0
COG4933	S	Uncharacterized conserved protein	0	0	0	0	0	0	0	0	0	0	0	0	0	0	0	0	1	1	2	0
COG5522	S	Predicted integral membrane protein	0	0	0	1	0	0	0	0	0	0	0	0	0	0	1	0	0	0	2	0
COG0394	T	Protein-tyrosine-phosphatase	0	0	1	0	0	0	0	0	0	0	0	0	1	0	0	0	0	0	2	0
COG1956	T	GAF domain-containing protein	0	0	1	0	0	0	0	0	0	0	0	0	0	0	0	1	0	0	2	0
COG0277	C	FAD/FMN-containing dehydrogenases	0	0	1	0	0	0	0	0	0	0	0	0	0	0	0	0	0	0	1	0
COG1155	C	Archaeal/vacuolar-type H+-ATPase subunit A	0	0	1	0	0	0	0	0	0	0	0	0	0	0	0	0	0	0	1	0
COG1156	C	Archaeal/vacuolar-type H+-ATPase subunit B	0	0	1	0	0	0	0	0	0	0	0	0	0	0	0	0	0	0	1	0
COG1269	C	Archaeal/vacuolar-type H+-ATPase subunit I	0	0	1	0	0	0	0	0	0	0	0	0	0	0	0	0	0	0	1	0
COG1304	C	L-lactate dehydrogenase (FMN-dependent) and related alpha-hydroxy acid dehydrogenases	0	0	1	0	0	0	0	0	0	0	0	0	0	0	0	0	0	0	1	0
COG1347	C	Na+-transporting NADH:ubiquinone oxidoreductase, subunit NqrD	0	0	1	0	0	0	0	0	0	0	0	0	0	0	0	0	0	0	1	0
COG1394	C	Archaeal/vacuolar-type H+-ATPase subunit D	0	0	1	0	0	0	0	0	0	0	0	0	0	0	0	0	0	0	1	0
COG1436	C	Archaeal/vacuolar-type H+-ATPase subunit F	0	0	1	0	0	0	0	0	0	0	0	0	0	0	0	0	0	0	1	0
COG1454	C	Alcohol dehydrogenase, class IV	0	0	1	0	0	0	0	0	0	0	0	0	0	0	0	0	0	0	1	0
COG1527	C	Archaeal/vacuolar-type H+-ATPase subunit C	0	0	1	0	0	0	0	0	0	0	0	0	0	0	0	0	0	0	1	0
COG1600	C	Uncharacterized Fe-S protein	0	0	1	0	0	0	0	0	0	0	0	0	0	0	0	0	0	0	1	0
COG1882	C	Pyruvate-formate lyase	0	0	1	0	0	0	0	0	0	0	0	0	0	0	0	0	0	0	1	0
COG1979	C	Uncharacterized oxidoreductases, Fe-dependent alcohol dehydrogenase family	0	0	0	0	0	0	0	0	0	0	0	0	1	0	0	0	0	0	1	0
COG2025	C	Electron transfer flavoprotein, alpha subunit	0	0	1	0	0	0	0	0	0	0	0	0	0	0	0	0	0	0	1	0
COG2086	C	Electron transfer flavoprotein, beta subunit	0	0	1	0	0	0	0	0	0	0	0	0	0	0	0	0	0	0	1	0
COG2209	C	Na+-transporting NADH:ubiquinone oxidoreductase, subunit NqrE	0	0	1	0	0	0	0	0	0	0	0	0	0	0	0	0	0	0	1	0
COG2352	C	Phosphoenolpyruvate carboxylase	0	0	0	0	0	0	0	0	0	0	0	0	1	0	0	0	0	0	1	0
COG2869	C	Na+-transporting NADH:ubiquinone oxidoreductase, subunit NqrC	0	0	1	0	0	0	0	0	0	0	0	0	0	0	0	0	0	0	1	0
COG2871	C	Na+-transporting NADH:ubiquinone oxidoreductase, subunit NqrF	0	0	1	0	0	0	0	0	0	0	0	0	0	0	0	0	0	0	1	0
COG4656	C	Predicted NADH:ubiquinone oxidoreductase, subunit RnfC	0	0	1	0	0	0	0	0	0	0	0	0	0	0	0	0	0	0	1	0
COG4658	C	Predicted NADH:ubiquinone oxidoreductase, subunit RnfD	0	0	1	0	0	0	0	0	0	0	0	0	0	0	0	0	0	0	1	0
COG4660	C	Predicted NADH:ubiquinone oxidoreductase, subunit RnfE	0	0	1	0	0	0	0	0	0	0	0	0	0	0	0	0	0	0	1	0
COG4987	CO	ABC-type transport system involved in cytochrome bd biosynthesis, fused ATPase and permease components	0	0	0	0	0	0	0	0	0	0	0	0	0	0	1	0	0	0	1	0
COG4988	CO	ABC-type transport system involved in cytochrome bd biosynthesis, ATPase and permease components	0	0	0	0	0	0	0	0	0	1	0	0	0	0	0	0	0	0	1	0
COG0424	D	Nucleotide-binding protein implicated in inhibition of septum formation	0	0	1	0	0	0	0	0	0	0	0	0	0	0	0	0	0	0	1	0
COG0455	D	ATPases involved in chromosome partitioning	0	0	0	0	0	1	0	0	0	0	0	0	0	0	0	0	0	0	1	0
COG0489	D	ATPases involved in chromosome partitioning	0	0	1	0	0	0	0	0	0	0	0	0	0	0	0	0	0	0	1	0
COG2177	D	Cell division protein	0	0	0	0	0	0	0	0	0	0	0	1	0	0	0	0	0	0	1	0
COG0010	E	Arginase/agmatinase/formimionoglutamate hydrolase, arginase family	0	0	1	0	0	0	0	0	0	0	0	0	0	0	0	0	0	0	1	0
COG0019	E	Diaminopimelate decarboxylase	0	0	1	0	0	0	0	0	0	0	0	0	0	0	0	0	0	0	1	0
COG0069	E	Glutamate synthase domain 2	0	0	0	0	0	0	0	0	0	0	0	0	1	0	0	0	0	0	1	0
COG0076	E	Glutamate decarboxylase and related PLP-dependent proteins	0	0	0	0	1	0	0	0	0	0	0	0	0	0	0	0	0	0	1	0
COG0077	E	Prephenate dehydratase	0	0	1	0	0	0	0	0	0	0	0	0	0	0	0	0	0	0	1	0
COG0082	E	Chorismate synthase	0	0	1	0	0	0	0	0	0	0	0	0	0	0	0	0	0	0	1	0
COG0128	E	5-enolpyruvylshikimate-3-phosphate synthase	0	0	1	0	0	0	0	0	0	0	0	0	0	0	0	0	0	0	1	0
COG0133	E	Tryptophan synthase beta chain	0	0	1	0	0	0	0	0	0	0	0	0	0	0	0	0	0	0	1	0
COG0136	E	Aspartate-semialdehyde dehydrogenase	0	0	1	0	0	0	0	0	0	0	0	0	0	0	0	0	0	0	1	0
COG0169	E	Shikimate 5-dehydrogenase	0	0	1	0	0	0	0	0	0	0	0	0	0	0	0	0	0	0	1	0
COG0287	E	Prephenate dehydrogenase	0	0	1	0	0	0	0	0	0	0	0	0	0	0	0	0	0	0	1	0
COG0289	E	Dihydrodipicolinate reductase	0	0	1	0	0	0	0	0	0	0	0	0	0	0	0	0	0	0	1	0
COG0334	E	Glutamate dehydrogenase/leucine dehydrogenase	0	0	1	0	0	0	0	0	0	0	0	0	0	0	0	0	0	0	1	0
COG0337	E	3-dehydroquinate synthetase	0	0	1	0	0	0	0	0	0	0	0	0	0	0	0	0	0	0	1	0
COG0403	E	Glycine cleavage system protein P (pyridoxal-binding), N-terminal domain	0	0	1	0	0	0	0	0	0	0	0	0	0	0	0	0	0	0	1	0
COG0404	E	Glycine cleavage system T protein (aminomethyltransferase)	0	0	1	0	0	0	0	0	0	0	0	0	0	0	0	0	0	0	1	0
COG0410	E	ABC-type branched-chain amino acid transport systems, ATPase component	0	0	1	0	0	0	0	0	0	0	0	0	0	0	0	0	0	0	1	0
COG0411	E	ABC-type branched-chain amino acid transport systems, ATPase component	0	0	1	0	0	0	0	0	0	0	0	0	0	0	0	0	0	0	1	0
COG0527	E	Aspartokinases	0	0	1	0	0	0	0	0	0	0	0	0	0	0	0	0	0	0	1	0
COG0559	E	Branched-chain amino acid ABC-type transport system, permease components	0	0	1	0	0	0	0	0	0	0	0	0	0	0	0	0	0	0	1	0
COG0683	E	ABC-type branched-chain amino acid transport systems, periplasmic component	0	0	1	0	0	0	0	0	0	0	0	0	0	0	0	0	0	0	1	0
COG0703	E	Shikimate kinase	0	0	1	0	0	0	0	0	0	0	0	0	0	0	0	0	0	0	1	0
COG0757	E	3-dehydroquinate dehydratase II	0	0	1	0	0	0	0	0	0	0	0	0	0	0	0	0	0	0	1	0
COG0765	E	ABC-type amino acid transport system, permease component	0	0	1	0	0	0	0	0	0	0	0	0	0	0	0	0	0	0	1	0
COG0786	E	Na+/glutamate symporter	0	0	1	0	0	0	0	0	0	0	0	0	0	0	0	0	0	0	1	0
COG1003	E	Glycine cleavage system protein P (pyridoxal-binding), C-terminal domain	0	0	1	0	0	0	0	0	0	0	0	0	0	0	0	0	0	0	1	0
COG1113	E	Gamma-aminobutyrate permease and related permeases	0	0	0	0	0	0	0	0	0	0	0	0	1	0	0	0	0	0	1	0
COG1126	E	ABC-type polar amino acid transport system, ATPase component	0	0	1	0	0	0	0	0	0	0	0	0	0	0	0	0	0	0	1	0
COG1246	E	N-acetylglutamate synthase and related acetyltransferases	0	0	0	0	0	0	0	0	0	0	0	0	0	0	0	0	1	0	1	0
COG1448	E	Aspartate/tyrosine/aromatic aminotransferase	0	0	1	0	0	0	0	0	0	0	0	0	0	0	0	0	0	0	1	0
COG1605	E	Chorismate mutase	0	0	1	0	0	0	0	0	0	0	0	0	0	0	0	0	0	0	1	0
COG1834	E	N-Dimethylarginine dimethylaminohydrolase	0	0	0	0	0	0	0	0	0	0	0	0	1	0	0	0	0	0	1	0
COG1982	E	Arginine/lysine/ornithine decarboxylases	0	0	1	0	0	0	0	0	0	0	0	0	0	0	0	0	0	0	1	0
COG2195	E	Di- and tripeptidases	0	0	1	0	0	0	0	0	0	0	0	0	0	0	0	0	0	0	1	0
COG2309	E	Leucyl aminopeptidase (aminopeptidase T)	0	0	1	0	0	0	0	0	0	0	0	0	0	0	0	0	0	0	1	0
COG2317	E	Zn-dependent carboxypeptidase	0	0	1	0	0	0	0	0	0	0	0	0	0	0	0	0	0	0	1	0
COG2355	E	Zn-dependent dipeptidase, microsomal dipeptidase homolog	0	0	1	0	0	0	0	0	0	0	0	0	0	0	0	0	0	0	1	0
COG2876	E	3-deoxy-D-arabino-heptulosonate 7-phosphate (DAHP) synthase	0	0	1	0	0	0	0	0	0	0	0	0	0	0	0	0	0	0	1	0
COG3457	E	Predicted amino acid racemase	0	0	0	0	1	0	0	0	0	0	0	0	0	0	0	0	0	0	1	0
COG3591	E	V8-like Glu-specific endopeptidase	0	0	0	0	0	0	1	0	0	0	0	0	0	0	0	0	0	0	1	0
COG3962	E	Acetolactate synthase	0	0	0	0	0	0	0	0	0	1	0	0	0	0	0	0	0	0	1	0
COG4177	E	ABC-type branched-chain amino acid transport system, permease component	0	0	1	0	0	0	0	0	0	0	0	0	0	0	0	0	0	0	1	0
COG0458	EF	Carbamoylphosphate synthase large subunit (split gene in MJ)	0	0	1	0	0	0	0	0	0	0	0	0	0	0	0	0	0	0	1	0
COG0115	EH	Branched-chain amino acid aminotransferase/4-amino-4-deoxychorismate lyase	0	0	1	0	0	0	0	0	0	0	0	0	0	0	0	0	0	0	1	0
COG0834	ET	ABC-type amino acid transport/signal transduction systems, periplasmic component/domain	0	0	1	0	0	0	0	0	0	0	0	0	0	0	0	0	0	0	1	0
COG0044	F	Dihydroorotase and related cyclic amidohydrolases	0	0	0	0	0	0	0	0	0	0	0	0	1	0	0	0	0	0	1	0
COG0167	F	Dihydroorotate dehydrogenase	0	0	0	0	0	0	0	0	0	0	0	0	1	0	0	0	0	0	1	0
COG0284	F	Orotidine-5'-phosphate decarboxylase	0	0	0	0	0	0	0	0	0	0	0	0	1	0	0	0	0	0	1	0
COG0461	F	Orotate phosphoribosyltransferase	0	0	0	0	0	0	0	0	0	0	0	0	1	0	0	0	0	0	1	0
COG0540	F	Aspartate carbamoyltransferase, catalytic chain	0	0	0	0	0	0	0	0	0	0	0	0	1	0	0	0	0	0	1	0
COG1051	F	ADP-ribose pyrophosphatase	0	0	1	0	0	0	0	0	0	0	0	0	0	0	0	0	0	0	1	0
COG1457	F	Purine-cytosine permease and related proteins	0	0	0	1	0	0	0	0	0	0	0	0	0	0	0	0	0	0	1	0
COG1957	F	Inosine-uridine nucleoside N-ribohydrolase	0	0	1	0	0	0	0	0	0	0	0	0	0	0	0	0	0	0	1	0
COG2065	F	Pyrimidine operon attenuation protein/uracil phosphoribosyltransferase	0	0	0	0	0	0	0	0	0	0	0	0	1	0	0	0	0	0	1	0
COG2233	F	Xanthine/uracil permeases	0	0	1	0	0	0	0	0	0	0	0	0	0	0	0	0	0	0	1	0
COG0248	FP	Exopolyphosphatase	0	0	1	0	0	0	0	0	0	0	0	0	0	0	0	0	0	0	1	0
COG0402	FR	Cytosine deaminase and related metal-dependent hydrolases	0	0	0	0	1	0	0	0	0	0	0	0	0	0	0	0	0	0	1	0
COG0058	G	Glucan phosphorylase	0	0	1	0	0	0	0	0	0	0	0	0	0	0	0	0	0	0	1	0
COG0364	G	Glucose-6-phosphate 1-dehydrogenase	0	0	1	0	0	0	0	0	0	0	0	0	0	0	0	0	0	0	1	0
COG0383	G	Alpha-mannosidase	0	0	0	0	0	0	0	0	0	0	0	1	0	0	0	0	0	0	1	0
COG0406	G	Fructose-2,6-bisphosphatase	0	0	1	0	0	0	0	0	0	0	0	0	0	0	0	0	0	0	1	0
COG1082	G	Sugar phosphate isomerases/epimerases	0	0	0	0	0	0	0	0	0	1	0	0	0	0	0	0	0	0	1	0
COG1172	G	Ribose/xylose/arabinose/galactoside ABC-type transport systems, permease components	0	0	0	0	0	0	0	0	0	1	0	0	0	0	0	0	0	0	1	0
COG1472	G	Beta-glucosidase-related glycosidases	0	0	1	0	0	0	0	0	0	0	0	0	0	0	0	0	0	0	1	0
COG1486	G	Alpha-galactosidases/6-phospho-beta-glucosidases, family 4 of glycosyl hydrolases	0	0	1	0	0	0	0	0	0	0	0	0	0	0	0	0	0	0	1	0
COG1640	G	4-alpha-glucanotransferase	0	0	1	0	0	0	0	0	0	0	0	0	0	0	0	0	0	0	1	0
COG1803	G	Methylglyoxal synthase	0	0	1	0	0	0	0	0	0	0	0	0	0	0	0	0	0	0	1	0
COG1869	G	ABC-type ribose transport system, auxiliary component	0	0	0	0	0	0	0	0	0	0	0	0	0	0	1	0	0	0	1	0
COG1879	G	ABC-type sugar transport system, periplasmic component	0	0	0	0	0	0	0	0	0	1	0	0	0	0	0	0	0	0	1	0
COG2017	G	Galactose mutarotase and related enzymes	0	0	1	0	0	0	0	0	0	0	0	0	0	0	0	0	0	0	1	0
COG2273	G	Beta-glucanase/Beta-glucan synthetase	0	0	1	0	0	0	0	0	0	0	0	0	0	0	0	0	0	0	1	0
COG2301	G	Citrate lyase beta subunit	0	0	0	0	0	0	0	0	0	0	0	0	0	0	0	1	0	0	1	0
COG2706	G	3-carboxymuconate cyclase	0	0	1	0	0	0	0	0	0	0	0	0	0	0	0	0	0	0	1	0
COG2814	G	Arabinose efflux permease	0	0	0	0	0	0	0	0	0	1	0	0	0	0	0	0	0	0	1	0
COG2971	G	Predicted N-acetylglucosamine kinase	0	0	1	0	0	0	0	0	0	0	0	0	0	0	0	0	0	0	1	0
COG3325	G	Chitinase	0	0	1	0	0	0	0	0	0	0	0	0	0	0	0	0	0	0	1	0
COG3386	G	Gluconolactonase	0	0	1	0	0	0	0	0	0	0	0	0	0	0	0	0	0	0	1	0
COG3459	G	Cellobiose phosphorylase	0	0	1	0	0	0	0	0	0	0	0	0	0	0	0	0	0	0	1	0
COG3718	G	Uncharacterized enzyme involved in inositol metabolism	0	0	0	0	0	0	0	0	0	1	0	0	0	0	0	0	0	0	1	0
COG3867	G	Arabinogalactan endo-1,4-beta-galactosidase	0	0	0	0	0	0	0	0	0	0	0	0	1	0	0	0	0	0	1	0
COG4632	G	Exopolysaccharide biosynthesis protein related to N-acetylglucosamine-1-phosphodiester alpha-N-acetylglucosaminidase	0	0	1	0	0	0	0	0	0	0	0	0	0	0	0	0	0	0	1	0
COG3961	GHR	Pyruvate decarboxylase and related thiamine pyrophosphate-requiring enzymes	0	0	0	0	0	0	0	0	0	0	0	0	1	0	0	0	0	0	1	0
COG4464	GM	Capsular polysaccharide biosynthesis protein	0	0	1	0	0	0	0	0	0	0	0	0	0	0	0	0	0	0	1	0
COG0142	H	Geranylgeranyl pyrophosphate synthase	0	0	1	0	0	0	0	0	0	0	0	0	0	0	0	0	0	0	1	0
COG0156	H	7-keto-8-aminopelargonate synthetase and related enzymes	0	0	0	0	0	0	0	0	0	0	1	0	0	0	0	0	0	0	1	0
COG0340	H	Biotin-(acetyl-CoA carboxylase) ligase	0	0	1	0	0	0	0	0	0	0	0	0	0	0	0	0	0	0	1	0
COG1429	H	Cobalamin biosynthesis protein CobN and related Mg-chelatases	0	0	0	0	0	0	0	1	0	0	0	0	0	0	0	0	0	0	1	0
COG1477	H	Membrane-associated lipoprotein involved in thiamine biosynthesis	0	0	1	0	0	0	0	0	0	0	0	0	0	0	0	0	0	0	1	0
COG1985	H	Pyrimidine reductase, riboflavin biosynthesis	0	0	1	0	0	0	0	0	0	0	0	0	0	0	0	0	0	0	1	0
COG2109	H	ATP:corrinoid adenosyltransferase	0	0	0	0	0	0	0	0	0	0	1	0	0	0	0	0	0	0	1	0
COG0543	HC	2-polyprenylphenol hydroxylase and related flavodoxin oxidoreductases	0	0	0	0	0	0	0	0	0	0	0	0	1	0	0	0	0	0	1	0
COG0170	I	Dolichol kinase	0	0	1	0	0	0	0	0	0	0	0	0	0	0	0	0	0	0	1	0
COG0183	I	Acetyl-CoA acetyltransferase	0	0	1	0	0	0	0	0	0	0	0	0	0	0	0	0	0	0	1	0
COG0331	I	(acyl-carrier-protein) S-malonyltransferase	0	0	1	0	0	0	0	0	0	0	0	0	0	0	0	0	0	0	1	0
COG0332	I	3-oxoacyl-[acyl-carrier-protein] synthase III	0	0	1	0	0	0	0	0	0	0	0	0	0	0	0	0	0	0	1	0
COG0511	I	Biotin carboxyl carrier protein	0	0	1	0	0	0	0	0	0	0	0	0	0	0	0	0	0	0	1	0
COG0657	I	Esterase/lipase	0	0	1	0	0	0	0	0	0	0	0	0	0	0	0	0	0	0	1	0
COG0764	I	3-hydroxymyristoyl/3-hydroxydecanoyl-(acyl carrier protein) dehydratases	0	0	1	0	0	0	0	0	0	0	0	0	0	0	0	0	0	0	1	0
COG0777	I	Acetyl-CoA carboxylase beta subunit	0	0	1	0	0	0	0	0	0	0	0	0	0	0	0	0	0	0	1	0
COG0825	I	Acetyl-CoA carboxylase alpha subunit	0	0	1	0	0	0	0	0	0	0	0	0	0	0	0	0	0	0	1	0
COG1257	I	Hydroxymethylglutaryl-CoA reductase	0	0	1	0	0	0	0	0	0	0	0	0	0	0	0	0	0	0	1	0
COG1267	I	Phosphatidylglycerophosphatase A and related proteins	0	0	1	0	0	0	0	0	0	0	0	0	0	0	0	0	0	0	1	0
COG1562	I	Phytoene/squalene synthetase	0	0	1	0	0	0	0	0	0	0	0	0	0	0	0	0	0	0	1	0
COG1577	I	Mevalonate kinase	0	0	1	0	0	0	0	0	0	0	0	0	0	0	0	0	0	0	1	0
COG1960	I	Acyl-CoA dehydrogenases	0	0	1	0	0	0	0	0	0	0	0	0	0	0	0	0	0	0	1	0
COG3407	I	Mevalonate pyrophosphate decarboxylase	0	0	1	0	0	0	0	0	0	0	0	0	0	0	0	0	0	0	1	0
COG3425	I	3-hydroxy-3-methylglutaryl CoA synthase	0	0	1	0	0	0	0	0	0	0	0	0	0	0	0	0	0	0	1	0
COG3884	I	Acyl-ACP thioesterase	0	0	1	0	0	0	0	0	0	0	0	0	0	0	0	0	0	0	1	0
COG4770	I	Acetyl/propionyl-CoA carboxylase, alpha subunit	0	0	1	0	0	0	0	0	0	0	0	0	0	0	0	0	0	0	1	0
COG0761	IM	Penicillin tolerance protein	0	0	0	0	0	0	0	0	0	0	0	0	1	0	0	0	0	0	1	0
COG0304	IQ	3-oxoacyl-(acyl-carrier-protein) synthase	0	0	1	0	0	0	0	0	0	0	0	0	0	0	0	0	0	0	1	0
COG1597	IR	Sphingosine kinase and enzymes related to eukaryotic diacylglycerol kinase	0	0	1	0	0	0	0	0	0	0	0	0	0	0	0	0	0	0	1	0
COG0343	J	Queuine/archaeosine tRNA-ribosyltransferase	0	0	1	0	0	0	0	0	0	0	0	0	0	0	0	0	0	0	1	0
COG0617	J	tRNA nucleotidyltransferase/poly(A) polymerase	0	0	1	0	0	0	0	0	0	0	0	0	0	0	0	0	0	0	1	0
COG0621	J	2-methylthioadenine synthetase	0	0	0	0	0	0	0	0	0	0	0	0	1	0	0	0	0	0	1	0
COG0809	J	S-adenosylmethionine:tRNA-ribosyltransferase-isomerase (queuine synthetase)	0	0	1	0	0	0	0	0	0	0	0	0	0	0	0	0	0	0	1	0
COG1098	J	Predicted RNA binding protein (contains ribosomal protein S1 domain)	0	0	1	0	0	0	0	0	0	0	0	0	0	0	0	0	0	0	1	0
COG1185	J	Polyribonucleotide nucleotidyltransferase (polynucleotide phosphorylase)	0	0	1	0	0	0	0	0	0	0	0	0	0	0	0	0	0	0	1	0
COG1186	J	Protein chain release factor B	0	0	1	0	0	0	0	0	0	0	0	0	0	0	0	0	0	0	1	0
COG1188	J	Ribosome-associated heat shock protein implicated in the recycling of the 50S subunit (S4 paralog)	0	0	1	0	0	0	0	0	0	0	0	0	0	0	0	0	0	0	1	0
COG1490	J	D-Tyr-tRNAtyr deacylase	0	0	1	0	0	0	0	0	0	0	0	0	0	0	0	0	0	0	1	0
COG1544	J	Ribosome-associated protein Y (PSrp-1)	0	0	1	0	0	0	0	0	0	0	0	0	0	0	0	0	0	0	1	0
COG1841	J	Ribosomal protein L30/L7E	0	0	1	0	0	0	0	0	0	0	0	0	0	0	0	0	0	0	1	0
COG2263	J	Predicted RNA methylase	0	0	0	0	0	0	0	0	0	0	1	0	0	0	0	0	0	0	1	0
COG2813	J	16S RNA G1207 methylase RsmC	0	0	1	0	0	0	0	0	0	0	0	0	0	0	0	0	0	0	1	0
COG0789	K	Predicted transcriptional regulators	0	0	0	0	0	0	0	0	0	0	0	0	1	0	0	0	0	0	1	0
COG1158	K	Transcription termination factor	0	0	0	0	0	0	0	0	0	1	0	0	0	0	0	0	0	0	1	0
COG1293	K	Predicted RNA-binding protein homologous to eukaryotic snRNP	0	0	1	0	0	0	0	0	0	0	0	0	0	0	0	0	0	0	1	0
COG1321	K	Mn-dependent transcriptional regulator	0	0	1	0	0	0	0	0	0	0	0	0	0	0	0	0	0	0	1	0
COG1378	K	Predicted transcriptional regulators	0	0	1	0	0	0	0	0	0	0	0	0	0	0	0	0	0	0	1	0
COG1396	K	Predicted transcriptional regulators	0	0	1	0	0	0	0	0	0	0	0	0	0	0	0	0	0	0	1	0
COG1475	K	Predicted transcriptional regulators	0	0	1	0	0	0	0	0	0	0	0	0	0	0	0	0	0	0	1	0
COG1497	K	Predicted transcriptional regulator	0	0	1	0	0	0	0	0	0	0	0	0	0	0	0	0	0	0	1	0
COG1695	K	Predicted transcriptional regulators	0	0	1	0	0	0	0	0	0	0	0	0	0	0	0	0	0	0	1	0
COG1733	K	Predicted transcriptional regulators	0	0	1	0	0	0	0	0	0	0	0	0	0	0	0	0	0	0	1	0
COG1758	K	DNA-directed RNA polymerase, subunit K/omega	0	0	1	0	0	0	0	0	0	0	0	0	0	0	0	0	0	0	1	0
COG1813	K	Predicted transcription factor, homolog of eukaryotic MBF1	0	0	1	0	0	0	0	0	0	0	0	0	0	0	0	0	0	0	1	0
COG1959	K	Predicted transcriptional regulator	0	0	0	0	0	0	0	0	0	0	0	0	1	0	0	0	0	0	1	0
COG2207	K	AraC-type DNA-binding domain-containing proteins	0	0	1	0	0	0	0	0	0	0	0	0	0	0	0	0	0	0	1	0
COG3617	K	Prophage antirepressor	0	0	1	0	0	0	0	0	0	0	0	0	0	0	0	0	0	0	1	0
COG3655	K	Predicted transcriptional regulator	0	0	1	0	0	0	0	0	0	0	0	0	0	0	0	0	0	0	1	0
COG3711	K	Transcriptional antiterminator	0	0	0	0	0	0	0	0	0	0	0	0	1	0	0	0	0	0	1	0
COG4271	K	Predicted nucleotide-binding protein containing TIR -like domain	0	0	0	0	0	0	0	0	0	0	0	0	0	0	1	0	0	0	1	0
COG3279	KT	Response regulator of the LytR/AlgR family	0	0	1	0	0	0	0	0	0	0	0	0	0	0	0	0	0	0	1	0
COG3437	KT	Response regulator containing a CheY-like receiver domain and an HD-GYP domain	0	0	1	0	0	0	0	0	0	0	0	0	0	0	0	0	0	0	1	0
COG0122	L	3-methyladenine DNA glycosylase/8-oxoguanine DNA glycosylase	0	0	0	0	0	0	0	0	0	0	0	0	0	0	1	0	0	0	1	0
COG0177	L	Predicted EndoIII-related endonuclease	0	0	1	0	0	0	0	0	0	0	0	0	0	0	0	0	0	0	1	0
COG0249	L	Mismatch repair ATPase (MutS family)	0	0	1	0	0	0	0	0	0	0	0	0	0	0	0	0	0	0	1	0
COG0323	L	DNA mismatch repair enzyme (predicted ATPase)	0	0	1	0	0	0	0	0	0	0	0	0	0	0	0	0	0	0	1	0
COG0497	L	ATPase involved in DNA repair	0	0	1	0	0	0	0	0	0	0	0	0	0	0	0	0	0	0	1	0
COG0827	L	Adenine-specific DNA methylase	0	0	0	0	0	0	0	0	0	0	0	0	0	1	0	0	0	0	1	0
COG1193	L	Mismatch repair ATPase (MutS family)	0	0	1	0	0	0	0	0	0	0	0	0	0	0	0	0	0	0	1	0
COG1194	L	A/G-specific DNA glycosylase	0	0	1	0	0	0	0	0	0	0	0	0	0	0	0	0	0	0	1	0
COG1195	L	Recombinational DNA repair ATPase (RecF pathway)	0	0	1	0	0	0	0	0	0	0	0	0	0	0	0	0	0	0	1	0
COG1198	L	Primosomal protein N' (replication factor Y) - superfamily II helicase	0	0	1	0	0	0	0	0	0	0	0	0	0	0	0	0	0	0	1	0
COG1573	L	Uracil-DNA glycosylase	0	0	1	0	0	0	0	0	0	0	0	0	0	0	0	0	0	0	1	0
COG1637	L	Predicted nuclease of the RecB family	0	0	1	0	0	0	0	0	0	0	0	0	0	0	0	0	0	0	1	0
COG1961	L	Site-specific recombinases, DNA invertase Pin homologs	0	0	1	0	0	0	0	0	0	0	0	0	0	0	0	0	0	0	1	0
COG2003	L	DNA repair proteins	0	0	1	0	0	0	0	0	0	0	0	0	0	0	0	0	0	0	1	0
COG2816	L	NTP pyrophosphohydrolases containing a Zn-finger, probably nucleic-acid-binding	0	0	1	0	0	0	0	0	0	0	0	0	0	0	0	0	0	0	1	0
COG3077	L	DNA-damage-inducible protein J	0	0	1	0	0	0	0	0	0	0	0	0	0	0	0	0	0	0	1	0
COG3666	L	Transposase and inactivated derivatives	0	0	1	0	0	0	0	0	0	0	0	0	0	0	0	0	0	0	1	0
COG3857	L	ATP-dependent nuclease, subunit B	0	0	0	1	0	0	0	0	0	0	0	0	0	0	0	0	0	0	1	0
COG3935	L	Putative primosome component and related proteins	0	0	1	0	0	0	0	0	0	0	0	0	0	0	0	0	0	0	1	0
COG4584	L	Transposase and inactivated derivatives	0	0	0	0	0	0	0	0	0	0	0	0	1	0	0	0	0	0	1	0
COG1197	LK	Transcription-repair coupling factor (superfamily II helicase)	0	0	1	0	0	0	0	0	0	0	0	0	0	0	0	0	0	0	1	0
COG1200	LK	RecG-like helicase	0	0	1	0	0	0	0	0	0	0	0	0	0	0	0	0	0	0	1	0
COG0494	LR	NTP pyrophosphohydrolases including oxidative damage repair enzymes	0	0	0	0	0	0	0	0	0	0	0	0	1	0	0	0	0	0	1	0
COG0381	M	UDP-N-acetylglucosamine 2-epimerase	0	0	1	0	0	0	0	0	0	0	0	0	0	0	0	0	0	0	1	0
COG0399	M	Predicted pyridoxal phosphate-dependent enzyme apparently involved in regulation of cell wall biogenesis	0	0	1	0	0	0	0	0	0	0	0	0	0	0	0	0	0	0	1	0
COG0668	M	Small-conductance mechanosensitive channel	0	0	1	0	0	0	0	0	0	0	0	0	0	0	0	0	0	0	1	0
COG0810	M	Periplasmic protein TonB, links inner and outer membranes	0	0	0	0	0	0	0	0	0	0	0	1	0	0	0	0	0	0	1	0
COG0818	M	Diacylglycerol kinase	0	0	0	0	0	0	0	0	0	0	0	0	1	0	0	0	0	0	1	0
COG1004	M	Predicted UDP-glucose 6-dehydrogenase	0	0	0	0	0	0	0	0	0	0	1	0	0	0	0	0	0	0	1	0
COG1207	M	N-acetylglucosamine-1-phosphate uridyltransferase (contains nucleotidyltransferase and I-patch acetyltransferase domains)	0	0	1	0	0	0	0	0	0	0	0	0	0	0	0	0	0	0	1	0
COG1346	M	Putative effector of murein hydrolase	0	0	1	0	0	0	0	0	0	0	0	0	0	0	0	0	0	0	1	0
COG1368	M	Phosphoglycerol transferase and related proteins, alkaline phosphatase superfamily	0	0	1	0	0	0	0	0	0	0	0	0	0	0	0	0	0	0	1	0
COG2088	M	Uncharacterized protein, involved in the regulation of septum location	0	0	1	0	0	0	0	0	0	0	0	0	0	0	0	0	0	0	1	0
COG2148	M	Sugar transferases involved in lipopolysaccharide synthesis	0	0	1	0	0	0	0	0	0	0	0	0	0	0	0	0	0	0	1	0
COG3944	M	Capsular polysaccharide biosynthesis protein	0	0	1	0	0	0	0	0	0	0	0	0	0	0	0	0	0	0	1	0
COG5337	M	Spore coat assembly protein	0	0	1	0	0	0	0	0	0	0	0	0	0	0	0	0	0	0	1	0
COG5520	M	O-Glycosyl hydrolase	0	0	1	0	0	0	0	0	0	0	0	0	0	0	0	0	0	0	1	0
COG5632	M	N-acetylmuramoyl-L-alanine amidase	0	0	1	0	0	0	0	0	0	0	0	0	0	0	0	0	0	0	1	0
COG1086	MG	Predicted nucleoside-diphosphate sugar epimerases	0	0	1	0	0	0	0	0	0	0	0	0	0	0	0	0	0	0	1	0
COG5492	N	Bacterial surface proteins containing Ig-like domains	0	0	1	0	0	0	0	0	0	0	0	0	0	0	0	0	0	0	1	0
COG0071	O	Molecular chaperone (small heat shock protein)	0	0	1	0	0	0	0	0	0	0	0	0	0	0	0	0	0	0	1	0
COG0450	O	Peroxiredoxin	0	0	0	0	0	0	0	0	0	0	0	0	1	0	0	0	0	0	1	0
COG0602	O	Organic radical activating enzymes	0	0	0	0	0	0	0	0	0	0	0	0	1	0	0	0	0	0	1	0
COG0652	O	Peptidyl-prolyl cis-trans isomerase (rotamase) - cyclophilin family	0	0	1	0	0	0	0	0	0	0	0	0	0	0	0	0	0	0	1	0
COG1030	O	Membrane-bound serine protease (ClpP class)	0	0	0	0	0	0	0	0	0	0	0	0	0	0	1	0	0	0	1	0
COG1180	O	Pyruvate-formate lyase-activating enzyme	0	0	1	0	0	0	0	0	0	0	0	0	0	0	0	0	0	0	1	0
COG1928	O	Dolichyl-phosphate-mannose--protein O-mannosyl transferase	0	0	0	0	0	0	0	1	0	0	0	0	0	0	0	0	0	0	1	0
COG2377	O	Predicted molecular chaperone distantly related to HSP70-fold metalloproteases	0	0	1	0	0	0	0	0	0	0	0	0	0	0	0	0	0	0	1	0
COG3634	O	Alkyl hydroperoxide reductase, large subunit	0	0	1	0	0	0	0	0	0	0	0	0	0	0	0	0	0	0	1	0
COG1585	OU	Membrane protein implicated in regulation of membrane protease activity	0	0	1	0	0	0	0	0	0	0	0	0	0	0	0	0	0	0	1	0
COG4959	OU	Type IV secretory pathway, protease TraF	0	0	0	0	0	0	0	0	0	1	0	0	0	0	0	0	0	0	1	0
COG0025	P	NhaP-type Na+/H+ and K+/H+ antiporters	0	0	1	0	0	0	0	0	0	0	0	0	0	0	0	0	0	0	1	0
COG0038	P	Chloride channel protein EriC	0	0	1	0	0	0	0	0	0	0	0	0	0	0	0	0	0	0	1	0
COG0053	P	Predicted Co/Zn/Cd cation transporters	0	0	1	0	0	0	0	0	0	0	0	0	0	0	0	0	0	0	1	0
COG0475	P	Kef-type K+ transport systems, membrane components	0	0	1	0	0	0	0	0	0	0	0	0	0	0	0	0	0	0	1	0
COG0605	P	Superoxide dismutase	0	0	1	0	0	0	0	0	0	0	0	0	0	0	0	0	0	0	1	0
COG0748	P	Putative heme iron utilization protein	0	0	0	0	0	0	0	1	0	0	0	0	0	0	0	0	0	0	1	0
COG0803	P	ABC-type metal ion transport system, periplasmic component/surface adhesin	0	0	1	0	0	0	0	0	0	0	0	0	0	0	0	0	0	0	1	0
COG1055	P	Na+/H+ antiporter NhaD and related arsenite permeases	0	0	1	0	0	0	0	0	0	0	0	0	0	0	0	0	0	0	1	0
COG1108	P	ABC-type Mn2+/Zn2+ transport systems, permease components	0	0	1	0	0	0	0	0	0	0	0	0	0	0	0	0	0	0	1	0
COG1116	P	ABC-type nitrate/sulfonate/bicarbonate transport system, ATPase component	0	0	0	1	0	0	0	0	0	0	0	0	0	0	0	0	0	0	1	0
COG1135	P	ABC-type metal ion transport system, ATPase component	0	0	1	0	0	0	0	0	0	0	0	0	0	0	0	0	0	0	1	0
COG1275	P	Tellurite resistance protein and related permeases	0	0	0	0	0	0	0	0	0	0	0	0	1	0	0	0	0	0	1	0
COG1283	P	Na+/phosphate symporter	0	0	0	0	0	0	0	0	0	0	0	0	0	0	1	0	0	0	1	0
COG1464	P	ABC-type metal ion transport system, periplasmic component/surface antigen	0	0	1	0	0	0	0	0	0	0	0	0	0	0	0	0	0	0	1	0
COG2011	P	ABC-type metal ion transport system, permease component	0	0	1	0	0	0	0	0	0	0	0	0	0	0	0	0	0	0	1	0
COG2223	P	Nitrate/nitrite transporter	0	0	1	0	0	0	0	0	0	0	0	0	0	0	0	0	0	0	1	0
COG2824	P	Uncharacterized Zn-ribbon-containing protein involved in phosphonate metabolism	0	0	1	0	0	0	0	0	0	0	0	0	0	0	0	0	0	0	1	0
COG3420	P	Nitrous oxidase accessory protein	0	0	1	0	0	0	0	0	0	0	0	0	0	0	0	0	0	0	1	0
COG4604	P	ABC-type enterochelin transport system, ATPase component	0	0	1	0	0	0	0	0	0	0	0	0	0	0	0	0	0	0	1	0
COG4605	P	ABC-type enterochelin transport system, permease component	0	0	1	0	0	0	0	0	0	0	0	0	0	0	0	0	0	0	1	0
COG4606	P	ABC-type enterochelin transport system, permease component	0	0	1	0	0	0	0	0	0	0	0	0	0	0	0	0	0	0	1	0
COG4607	P	ABC-type enterochelin transport system, periplasmic component	0	0	1	0	0	0	0	0	0	0	0	0	0	0	0	0	0	0	1	0
COG1233	Q	Phytoene dehydrogenase and related proteins	0	0	1	0	0	0	0	0	0	0	0	0	0	0	0	0	0	0	1	0
COG2761	Q	Predicted dithiol-disulfide isomerase involved in polyketide biosynthesis	0	0	1	0	0	0	0	0	0	0	0	0	0	0	0	0	0	0	1	0
COG4869	Q	Propanediol utilization protein	0	0	1	0	0	0	0	0	0	0	0	0	0	0	0	0	0	0	1	0
COG0300	R	Short-chain dehydrogenases of various substrate specificities	0	0	0	0	0	0	0	0	0	0	0	0	1	0	0	0	0	0	1	0
COG0312	R	Predicted Zn-dependent proteases and their inactivated homologs	0	0	1	0	0	0	0	0	0	0	0	0	0	0	0	0	0	0	1	0
COG0325	R	Predicted enzyme with a TIM-barrel fold	0	0	1	0	0	0	0	0	0	0	0	0	0	0	0	0	0	0	1	0
COG0400	R	Predicted esterase	0	0	1	0	0	0	0	0	0	0	0	0	0	0	0	0	0	0	1	0
COG0491	R	Zn-dependent hydrolases, including glyoxylases	0	0	1	0	0	0	0	0	0	0	0	0	0	0	0	0	0	0	1	0
COG0496	R	Predicted acid phosphatase	0	0	1	0	0	0	0	0	0	0	0	0	0	0	0	0	0	0	1	0
COG0612	R	Predicted Zn-dependent peptidases	0	0	1	0	0	0	0	0	0	0	0	0	0	0	0	0	0	0	1	0
COG0628	R	Predicted permease	0	0	1	0	0	0	0	0	0	0	0	0	0	0	0	0	0	0	1	0
COG0666	R	FOG: Ankyrin repeat	0	0	1	0	0	0	0	0	0	0	0	0	0	0	0	0	0	0	1	0
COG0714	R	MoxR-like ATPases	0	0	0	0	0	0	0	0	0	0	0	0	1	0	0	0	0	0	1	0
COG0730	R	Predicted permeases	0	0	0	0	0	0	0	0	0	0	0	1	0	0	0	0	0	0	1	0
COG0824	R	Predicted thioesterase	0	0	1	0	0	0	0	0	0	0	0	0	0	0	0	0	0	0	1	0
COG1011	R	Predicted hydrolase (HAD superfamily)	0	0	1	0	0	0	0	0	0	0	0	0	0	0	0	0	0	0	1	0
COG1054	R	Predicted sulfurtransferase	0	0	1	0	0	0	0	0	0	0	0	0	0	0	0	0	0	0	1	0
COG1075	R	Predicted acetyltransferases and hydrolases with the alpha/beta hydrolase fold	0	0	0	0	0	0	0	0	0	0	0	0	0	0	1	0	0	0	1	0
COG1235	R	Metal-dependent hydrolases of the beta-lactamase superfamily I	0	0	1	0	0	0	0	0	0	0	0	0	0	0	0	0	0	0	1	0
COG1242	R	Predicted Fe-S oxidoreductase	0	0	1	0	0	0	0	0	0	0	0	0	0	0	0	0	0	0	1	0
COG1266	R	Predicted metal-dependent membrane protease	0	0	1	0	0	0	0	0	0	0	0	0	0	0	0	0	0	0	1	0
COG1272	R	Predicted membrane protein, hemolysin III homolog	0	0	1	0	0	0	0	0	0	0	0	0	0	0	0	0	0	0	1	0
COG1380	R	Putative effector of murein hydrolase LrgA	0	0	1	0	0	0	0	0	0	0	0	0	0	0	0	0	0	0	1	0
COG1473	R	Metal-dependent amidase/aminoacylase/carboxypeptidase	0	0	0	0	0	0	0	0	0	0	0	0	1	0	0	0	0	0	1	0
COG1574	R	Predicted metal-dependent hydrolase with the TIM-barrel fold	0	0	0	0	0	0	0	0	0	0	0	0	1	0	0	0	0	0	1	0
COG1672	R	Predicted ATPase (AAA+ superfamily)	0	0	0	0	0	0	0	0	0	0	0	0	1	0	0	0	0	0	1	0
COG1752	R	Predicted esterase of the alpha-beta hydrolase superfamily	0	0	1	0	0	0	0	0	0	0	0	0	0	0	0	0	0	0	1	0
COG1837	R	Predicted RNA-binding protein (contains KH domain)	0	0	1	0	0	0	0	0	0	0	0	0	0	0	0	0	0	0	1	0
COG1847	R	Predicted RNA-binding protein	0	0	1	0	0	0	0	0	0	0	0	0	0	0	0	0	0	0	1	0
COG2070	R	Dioxygenases related to 2-nitropropane dioxygenase	0	0	1	0	0	0	0	0	0	0	0	0	0	0	0	0	0	0	1	0
COG2071	R	Predicted glutamine amidotransferases	0	0	1	0	0	0	0	0	0	0	0	0	0	0	0	0	0	0	1	0
COG2081	R	Predicted flavoproteins	0	0	1	0	0	0	0	0	0	0	0	0	0	0	0	0	0	0	1	0
COG2137	R	Uncharacterized protein conserved in bacteria	0	0	1	0	0	0	0	0	0	0	0	0	0	0	0	0	0	0	1	0
COG2153	R	Predicted acyltransferase	0	0	1	0	0	0	0	0	0	0	0	0	0	0	0	0	0	0	1	0
COG2262	R	GTPases	0	0	1	0	0	0	0	0	0	0	0	0	0	0	0	0	0	0	1	0
COG2304	R	Uncharacterized protein containing a von Willebrand factor type A (vWA) domain	0	0	1	0	0	0	0	0	0	0	0	0	0	0	0	0	0	0	1	0
COG2329	R	Conserved protein involved in polyketide biosynthesis related to monooxygenase	0	0	1	0	0	0	0	0	0	0	0	0	0	0	0	0	0	0	1	0
COG2344	R	AT-rich DNA-binding protein	0	0	1	0	0	0	0	0	0	0	0	0	0	0	0	0	0	0	1	0
COG2388	R	Predicted acetyltransferase	0	0	1	0	0	0	0	0	0	0	0	0	0	0	0	0	0	0	1	0
COG2425	R	Uncharacterized protein containing a von Willebrand factor type A (vWA) domain	0	0	0	0	0	0	0	0	0	0	0	0	1	0	0	0	0	0	1	0
COG2514	R	Predicted ring-cleavage extradiol dioxygenase	0	0	1	0	0	0	0	0	0	0	0	0	0	0	0	0	0	0	1	0
COG2819	R	Predicted hydrolase of the alpha/beta superfamily	0	0	1	0	0	0	0	0	0	0	0	0	0	0	0	0	0	0	1	0
COG3093	R	Plasmid maintenance system antidote protein	0	0	1	0	0	0	0	0	0	0	0	0	0	0	0	0	0	0	1	0
COG3378	R	Predicted ATPase	0	0	0	0	0	0	1	0	0	0	0	0	0	0	0	0	0	0	1	0
COG3545	R	Predicted esterase of the alpha/beta hydrolase fold	0	0	0	0	0	0	0	0	0	0	0	0	1	0	0	0	0	0	1	0
COG3549	R	Plasmid maintenance system killer protein	0	0	1	0	0	0	0	0	0	0	0	0	0	0	0	0	0	0	1	0
COG3607	R	Predicted lactoylglutathione lyase	0	0	1	0	0	0	0	0	0	0	0	0	0	0	0	0	0	0	1	0
COG3641	R	Predicted membrane protein, putative toxin regulator	0	0	1	0	0	0	0	0	0	0	0	0	0	0	0	0	0	0	1	0
COG3694	R	ABC-type uncharacterized transport system, permease component	0	0	1	0	0	0	0	0	0	0	0	0	0	0	0	0	0	0	1	0
COG3740	R	Phage head maturation protease	0	0	1	0	0	0	0	0	0	0	0	0	0	0	0	0	0	0	1	0
COG3981	R	Predicted acetyltransferase	0	0	0	0	0	0	0	0	0	0	1	0	0	0	0	0	0	0	1	0
COG4099	R	Predicted peptidase	0	0	1	0	0	0	0	0	0	0	0	0	0	0	0	0	0	0	1	0
COG4152	R	ABC-type uncharacterized transport system, ATPase component	0	0	1	0	0	0	0	0	0	0	0	0	0	0	0	0	0	0	1	0
COG4587	R	ABC-type uncharacterized transport system, permease component	0	0	1	0	0	0	0	0	0	0	0	0	0	0	0	0	0	0	1	0
COG4589	R	Predicted CDP-diglyceride synthetase/phosphatidate cytidylyltransferase	0	0	0	0	0	1	0	0	0	0	0	0	0	0	0	0	0	0	1	0
COG4637	R	Predicted ATPase	0	0	0	0	0	0	0	0	0	0	1	0	0	0	0	0	0	0	1	0
COG4639	R	Predicted kinase	0	0	1	0	0	0	0	0	0	0	0	0	0	0	0	0	0	0	1	0
COG4666	R	TRAP-type uncharacterized transport system, fused permease components	0	0	0	0	1	0	0	0	0	0	0	0	0	0	0	0	0	0	1	0
COG4824	R	Phage-related holin (Lysis protein)	0	0	1	0	0	0	0	0	0	0	0	0	0	0	0	0	0	0	1	0
COG4880	R	Secreted protein containing C-terminal beta-propeller domain distantly related to WD-40 repeats	0	0	1	0	0	0	0	0	0	0	0	0	0	0	0	0	0	0	1	0
COG4889	R	Predicted helicase	0	0	0	0	0	0	0	0	0	0	0	0	0	1	0	0	0	0	1	0
COG4908	R	Uncharacterized protein containing a NRPS condensation (elongation) domain	0	0	1	0	0	0	0	0	0	0	0	0	0	0	0	0	0	0	1	0
COG5018	R	Inhibitor of the KinA pathway to sporulation, predicted exonuclease	0	0	1	0	0	0	0	0	0	0	0	0	0	0	0	0	0	0	1	0
COG5219	R	Uncharacterized conserved protein, contains RING Zn-finger	0	0	0	0	0	0	0	1	0	0	0	0	0	0	0	0	0	0	1	0
COG5628	R	Predicted acetyltransferase	0	0	0	0	0	0	0	0	0	0	0	0	1	0	0	0	0	0	1	0
COG0393	S	Uncharacterized conserved protein	0	0	1	0	0	0	0	0	0	0	0	0	0	0	0	0	0	0	1	0
COG0398	S	Uncharacterized conserved protein	0	0	1	0	0	0	0	0	0	0	0	0	0	0	0	0	0	0	1	0
COG0799	S	Uncharacterized homolog of plant Iojap protein	0	0	1	0	0	0	0	0	0	0	0	0	0	0	0	0	0	0	1	0
COG1285	S	Uncharacterized membrane protein	0	0	1	0	0	0	0	0	0	0	0	0	0	0	0	0	0	0	1	0
COG1432	S	Uncharacterized conserved protein	0	0	0	0	0	0	0	0	0	0	0	0	0	0	0	1	0	0	1	0
COG1478	S	Uncharacterized conserved protein	0	0	1	0	0	0	0	0	0	0	0	0	0	0	0	0	0	0	1	0
COG1584	S	Predicted membrane protein	0	0	1	0	0	0	0	0	0	0	0	0	0	0	0	0	0	0	1	0
COG1649	S	Uncharacterized protein conserved in bacteria	0	0	1	0	0	0	0	0	0	0	0	0	0	0	0	0	0	0	1	0
COG1836	S	Predicted membrane protein	0	0	1	0	0	0	0	0	0	0	0	0	0	0	0	0	0	0	1	0
COG1917	S	Uncharacterized conserved protein, contains double-stranded beta-helix domain	0	0	0	0	1	0	0	0	0	0	0	0	0	0	0	0	0	0	1	0
COG1937	S	Uncharacterized protein conserved in bacteria	0	0	1	0	0	0	0	0	0	0	0	0	0	0	0	0	0	0	1	0
COG1939	S	Uncharacterized protein conserved in bacteria	0	0	1	0	0	0	0	0	0	0	0	0	0	0	0	0	0	0	1	0
COG1963	S	Uncharacterized protein conserved in bacteria	0	0	1	0	0	0	0	0	0	0	0	0	0	0	0	0	0	0	1	0
COG2120	S	Uncharacterized proteins, LmbE homologs	0	0	1	0	0	0	0	0	0	0	0	0	0	0	0	0	0	0	1	0
COG2135	S	Uncharacterized conserved protein	0	0	1	0	0	0	0	0	0	0	0	0	0	0	0	0	0	0	1	0
COG2261	S	Predicted membrane protein	0	0	1	0	0	0	0	0	0	0	0	0	0	0	0	0	0	0	1	0
COG2268	S	Uncharacterized protein conserved in bacteria	0	0	1	0	0	0	0	0	0	0	0	0	0	0	0	0	0	0	1	0
COG2433	S	Uncharacterized conserved protein	0	0	0	0	0	0	0	0	0	0	0	1	0	0	0	0	0	0	1	0
COG2840	S	Uncharacterized protein conserved in bacteria	0	0	0	0	0	0	0	0	0	0	0	0	0	0	1	0	0	0	1	0
COG2855	S	Predicted membrane protein	0	0	1	0	0	0	0	0	0	0	0	0	0	0	0	0	0	0	1	0
COG2996	S	Uncharacterized protein conserved in bacteria	0	0	1	0	0	0	0	0	0	0	0	0	0	0	0	0	0	0	1	0
COG3007	S	Uncharacterized paraquat-inducible protein B	0	0	1	0	0	0	0	0	0	0	0	0	0	0	0	0	0	0	1	0
COG3304	S	Predicted membrane protein	0	0	1	0	0	0	0	0	0	0	0	0	0	0	0	0	0	0	1	0
COG3309	S	Uncharacterized virulence-associated protein D	0	0	0	0	1	0	0	0	0	0	0	0	0	0	0	0	0	0	1	0
COG3326	S	Predicted membrane protein	0	0	1	0	0	0	0	0	0	0	0	0	0	0	0	0	0	0	1	0
COG3356	S	Predicted membrane protein	0	0	0	0	0	0	0	0	0	0	1	0	0	0	0	0	0	0	1	0
COG3382	S	Uncharacterized conserved protein	0	0	0	0	1	0	0	0	0	0	0	0	0	0	0	0	0	0	1	0
COG3410	S	Uncharacterized conserved protein	0	0	1	0	0	0	0	0	0	0	0	0	0	0	0	0	0	0	1	0
COG3421	S	Uncharacterized protein conserved in bacteria	0	0	0	0	0	0	0	0	0	0	0	0	0	0	1	0	0	0	1	0
COG3589	S	Uncharacterized conserved protein	0	0	0	0	0	0	0	0	0	0	0	1	0	0	0	0	0	0	1	0
COG3595	S	Uncharacterized conserved protein	0	0	1	0	0	0	0	0	0	0	0	0	0	0	0	0	0	0	1	0
COG3752	S	Predicted membrane protein	0	0	1	0	0	0	0	0	0	0	0	0	0	0	0	0	0	0	1	0
COG3768	S	Predicted membrane protein	0	0	1	0	0	0	0	0	0	0	0	0	0	0	0	0	0	0	1	0
COG3832	S	Uncharacterized conserved protein	0	0	1	0	0	0	0	0	0	0	0	0	0	0	0	0	0	0	1	0
COG3859	S	Predicted membrane protein	0	0	1	0	0	0	0	0	0	0	0	0	0	0	0	0	0	0	1	0
COG3870	S	Uncharacterized protein conserved in bacteria	0	0	1	0	0	0	0	0	0	0	0	0	0	0	0	0	0	0	1	0
COG3876	S	Uncharacterized protein conserved in bacteria	0	0	1	0	0	0	0	0	0	0	0	0	0	0	0	0	0	0	1	0
COG3877	S	Uncharacterized protein conserved in bacteria	0	0	1	0	0	0	0	0	0	0	0	0	0	0	0	0	0	0	1	0
COG4116	S	Uncharacterized protein conserved in bacteria	0	0	1	0	0	0	0	0	0	0	0	0	0	0	0	0	0	0	1	0
COG4129	S	Predicted membrane protein	0	0	1	0	0	0	0	0	0	0	0	0	0	0	0	0	0	0	1	0
COG4224	S	Uncharacterized protein conserved in bacteria	0	0	1	0	0	0	0	0	0	0	0	0	0	0	0	0	0	0	1	0
COG4260	S	Putative virion core protein (lumpy skin disease virus)	0	0	1	0	0	0	0	0	0	0	0	0	0	0	0	0	0	0	1	0
COG4333	S	Uncharacterized protein conserved in bacteria	0	0	1	0	0	0	0	0	0	0	0	0	0	0	0	0	0	0	1	0
COG4342	S	Uncharacterized protein conserved in archaea	0	0	0	0	1	0	0	0	0	0	0	0	0	0	0	0	0	0	1	0
COG4470	S	Uncharacterized protein conserved in bacteria	0	0	1	0	0	0	0	0	0	0	0	0	0	0	0	0	0	0	1	0
COG4478	S	Predicted membrane protein	0	0	0	0	0	0	0	0	0	0	0	0	0	0	1	0	0	0	1	0
COG4496	S	Uncharacterized protein conserved in bacteria	0	0	1	0	0	0	0	0	0	0	0	0	0	0	0	0	0	0	1	0
COG4684	S	Predicted membrane protein	0	0	0	0	0	0	0	0	0	0	0	0	0	0	1	0	0	0	1	0
COG4708	S	Predicted membrane protein	0	0	1	0	0	0	0	0	0	0	0	0	0	0	0	0	0	0	1	0
COG4709	S	Predicted membrane protein	0	0	1	0	0	0	0	0	0	0	0	0	0	0	0	0	0	0	1	0
COG4732	S	Predicted membrane protein	0	0	0	0	0	0	0	1	0	0	0	0	0	0	0	0	0	0	1	0
COG4769	S	Predicted membrane protein	0	0	1	0	0	0	0	0	0	0	0	0	0	0	0	0	0	0	1	0
COG4805	S	Uncharacterized protein conserved in bacteria	0	0	0	0	1	0	0	0	0	0	0	0	0	0	0	0	0	0	1	0
COG4843	S	Uncharacterized protein conserved in bacteria	0	0	1	0	0	0	0	0	0	0	0	0	0	0	0	0	0	0	1	0
COG4852	S	Predicted membrane protein	0	0	1	0	0	0	0	0	0	0	0	0	0	0	0	0	0	0	1	0
COG4913	S	Uncharacterized protein conserved in bacteria	0	0	1	0	0	0	0	0	0	0	0	0	0	0	0	0	0	0	1	0
COG5280	S	Phage-related minor tail protein	0	0	1	0	0	0	0	0	0	0	0	0	0	0	0	0	0	0	1	0
COG5293	S	Uncharacterized protein conserved in bacteria	0	0	0	0	0	0	0	0	0	0	0	1	0	0	0	0	0	0	1	0
COG5341	S	Uncharacterized protein conserved in bacteria	0	0	1	0	0	0	0	0	0	0	0	0	0	0	0	0	0	0	1	0
COG5373	S	Predicted membrane protein	0	0	0	0	0	0	0	0	0	0	0	0	0	0	0	0	1	0	1	0
COG5482	S	Uncharacterized conserved protein	0	0	1	0	0	0	0	0	0	0	0	0	0	0	0	0	0	0	1	0
COG5521	S	Predicted integral membrane protein	0	0	1	0	0	0	0	0	0	0	0	0	0	0	0	0	0	0	1	0
COG5523	S	Predicted integral membrane protein	0	0	1	0	0	0	0	0	0	0	0	0	0	0	0	0	0	0	1	0
COG5646	S	Uncharacterized conserved protein	0	0	1	0	0	0	0	0	0	0	0	0	0	0	0	0	0	0	1	0
COG0642	T	Signal transduction histidine kinase	0	0	1	0	0	0	0	0	0	0	0	0	0	0	0	0	0	0	1	0
COG0664	T	cAMP-binding proteins - catabolite gene activator and regulatory subunit of cAMP-dependent protein kinases	0	0	1	0	0	0	0	0	0	0	0	0	0	0	0	0	0	0	1	0
COG1702	T	Phosphate starvation-inducible protein PhoH, predicted ATPase	0	0	1	0	0	0	0	0	0	0	0	0	0	0	0	0	0	0	1	0
COG1875	T	Predicted ATPase related to phosphate starvation-inducible protein PhoH	0	0	0	0	0	0	1	0	0	0	0	0	0	0	0	0	0	0	1	0
COG2114	T	Adenylate cyclase, family 3 (some proteins contain HAMP domain)	0	0	1	0	0	0	0	0	0	0	0	0	0	0	0	0	0	0	1	0
COG2199	T	FOG: GGDEF domain	0	0	1	0	0	0	0	0	0	0	0	0	0	0	0	0	0	0	1	0
COG2200	T	FOG: EAL domain	0	0	1	0	0	0	0	0	0	0	0	0	0	0	0	0	0	0	1	0
COG2453	T	Predicted protein-tyrosine phosphatase	0	0	0	0	0	1	0	0	0	0	0	0	0	0	0	0	0	0	1	0
COG3275	T	Putative regulator of cell autolysis	0	0	0	1	0	0	0	0	0	0	0	0	0	0	0	0	0	0	1	0
COG3480	T	Predicted secreted protein containing a PDZ domain	0	0	1	0	0	0	0	0	0	0	0	0	0	0	0	0	0	0	1	0
COG3706	T	Response regulator containing a CheY-like receiver domain and a GGDEF domain	0	0	1	0	0	0	0	0	0	0	0	0	0	0	0	0	0	0	1	0
COG5001	T	Predicted signal transduction protein containing a membrane domain, an EAL and a GGDEF domain	0	0	1	0	0	0	0	0	0	0	0	0	0	0	0	0	0	0	1	0
COG5422	T	RhoGEF, Guanine nucleotide exchange factor for Rho/Rac/Cdc42-like GTPases	0	0	0	0	0	0	0	0	0	0	0	0	0	0	1	0	0	0	1	0
COG2197	TK	Response regulator containing a CheY-like receiver domain and an HTH DNA-binding domain	0	0	0	0	0	0	0	0	1	0	0	0	0	0	0	0	0	0	1	0
COG0681	U	Signal peptidase I	0	0	0	0	0	0	0	0	0	0	0	0	0	0	1	0	0	0	1	0
COG0842	V	ABC-type multidrug transport system, permease component	0	0	0	1	0	0	0	0	0	0	0	0	0	0	0	0	0	0	1	0
COG1002	V	Type II restriction enzyme, methylase subunits	0	0	0	0	0	0	0	0	0	0	0	0	0	0	0	0	1	0	1	0
COG1401	V	GTPase subunit of restriction endonuclease	0	0	1	0	0	0	0	0	0	0	0	0	0	0	0	0	0	0	1	0
COG1403	V	Restriction endonuclease	0	0	1	0	0	0	0	0	0	0	0	0	0	0	0	0	0	0	1	0
COG1619	V	Uncharacterized proteins, homologs of microcin C7 resistance protein MccF	0	0	0	0	0	0	0	0	0	0	0	0	0	0	1	0	0	0	1	0
COG1715	V	Restriction endonuclease	0	0	1	0	0	0	0	0	0	0	0	0	0	0	0	0	0	0	1	0
COG1787	V	Predicted endonuclease distantly related to archaeal Holliday junction resolvase and Mrr-like restriction enzymes	0	0	1	0	0	0	0	0	0	0	0	0	0	0	0	0	0	0	1	0
COG1968	V	Uncharacterized bacitracin resistance protein	0	0	1	0	0	0	0	0	0	0	0	0	0	0	0	0	0	0	1	0
COG3440	V	Predicted restriction endonuclease	0	0	0	0	0	0	0	0	0	0	0	0	1	0	0	0	0	0	1	0
COG4096	V	Type I site-specific restriction-modification system, R (restriction) subunit and related helicases	0	0	0	0	0	0	0	0	0	0	0	0	1	0	0	0	0	0	1	0
COG4268	V	McrBC 5-methylcytosine restriction system component	0	0	1	0	0	0	0	0	0	0	0	0	0	0	0	0	0	0	1	0
COG5022	Z	Myosin heavy chain	0	0	0	0	1	0	0	0	0	0	0	0	0	0	0	0	0	0	1	0
